# Supplementary material for: Deciphering the mediating role of CXCL10 in hypothyroidism-induced idiopathic pulmonary fibrosis in European ancestry: a Mendelian randomization study
Source: Front Immunol. 2024 Aug 9;15:1379480. doi: 10.3389/fimmu.2024.1379480 (PMC11341476; doi:10.3389/fimmu.2024.1379480)
Supplement: Supplementary file 1 [file Table_1.xlsx]

## Sheet: Index
Supplementary Material Index
Table1	Instrumental variable
Table2	Causality between hypothyroidism and plasma proteins
Table3	External validation between hypothyroidism and plasma proteins
Table4	Reverse causality between hypothyroidism and plasma proteins
Table5	Causality between plasma proteins and IPF
Table6	Reverse causality between plasma proteins and IPF
Table7	Causality between thyroid hormone and plasma proteins
Table8	Characteristics of the genetic SNPs

## Sheet: Table1
Table1	instrumental variable
id.exposure	SNP	effect_allele.exposure	other_allele.exposure	beta.exposure	se.exposure	pval.exposure	samplesize.exposure	eaf.exposure	F
Hypothyroidism_ebi-a-GCST90018862	rs6679677	A	C	0.3637	0.0159	2.38781e-115	410141	0.108444	523.23
Hypothyroidism_ebi-a-GCST90018862	rs2988277	T	C	0.0593	0.0106	2.48702e-08	410141	0.287022	31.2966
Hypothyroidism_ebi-a-GCST90018862	rs2234167	A	G	0.0825	0.015	3.75198e-08	410141	0.102013	30.25
Hypothyroidism_ebi-a-GCST90018862	rs926103	C	T	-0.0678	0.0104	7.65244e-11	410141	0.697985	42.5004
Hypothyroidism_ebi-a-GCST90018862	rs78765971	G	GAC	0.2444	0.0162	1.67919e-51	410141	0.146942	227.6
Hypothyroidism_ebi-a-GCST90018862	rs12117927	A	C	0.0627	0.0105	2.28802e-09	410141	0.476541	35.658
Hypothyroidism_ebi-a-GCST90018862	rs114285740	C	G	0.1669	0.0301	3.05999e-08	410141	0.0273776	30.7454
Hypothyroidism_ebi-a-GCST90018862	rs10917477	G	A	0.064	0.01	1.75299e-10	410141	0.386901	40.96
Hypothyroidism_ebi-a-GCST90018862	rs7574865	G	T	-0.1321	0.0117	1.66686e-29	410141	0.74252	127.478
Hypothyroidism_ebi-a-GCST90018862	rs1534430	T	C	-0.086	0.0101	1.44012e-17	410141	0.428394	72.5027
Hypothyroidism_ebi-a-GCST90018862	rs11420448	GT	G	0.1533	0.0275	2.39199e-08	410141	0.0467006	31.0756
Hypothyroidism_ebi-a-GCST90018862	rs3087243	A	G	-0.1466	0.0102	4.77309e-47	410141	0.386088	206.57
Hypothyroidism_ebi-a-GCST90018862	rs2111485	G	A	0.0813	0.0102	1.42692e-15	410141	0.479023	63.5303
Hypothyroidism_ebi-a-GCST90018862	rs11675342	T	C	0.0906	0.01	1.39605e-19	410141	0.387729	82.0836
Hypothyroidism_ebi-a-GCST90018862	rs13090803	T	G	0.0829	0.0128	9.00119e-11	410141	0.190624	41.9459
Hypothyroidism_ebi-a-GCST90018862	rs73192661	T	C	-0.1061	0.01	4.05229e-26	410141	0.428858	112.572
Hypothyroidism_ebi-a-GCST90018862	rs307558	A	G	-0.0688	0.0119	8.01493e-09	410141	0.742625	33.4259
Hypothyroidism_ebi-a-GCST90018862	rs4835534	C	T	-0.1421	0.0132	7.05667e-27	410141	0.156356	115.888
Hypothyroidism_ebi-a-GCST90018862	rs7441808	G	A	0.0766	0.0111	5.16654e-12	410141	0.21091	47.6224
Hypothyroidism_ebi-a-GCST90018862	rs187707293	A	T	0.2419	0.044	3.98602e-08	410141	0.0133864	30.225
Hypothyroidism_ebi-a-GCST90018862	rs3775291	T	C	-0.0649	0.0108	1.646e-09	410141	0.287788	36.1112
Hypothyroidism_ebi-a-GCST90018862	rs13109179	A	G	0.0647	0.01	9.4189e-11	410141	0.461895	41.8609
Hypothyroidism_ebi-a-GCST90018862	rs1479565	A	G	0.0975	0.0101	7.52835e-22	410141	0.498866	93.1894
Hypothyroidism_ebi-a-GCST90018862	rs434294	G	A	-0.0683	0.0109	3.36101e-10	410141	0.322802	39.2634
Hypothyroidism_ebi-a-GCST90018862	rs1432806	G	A	0.0583	0.0105	2.88602e-08	410141	0.338619	30.8289
Hypothyroidism_ebi-a-GCST90018862	rs244685	G	T	-0.0858	0.0132	7.0583e-11	410141	0.79915	42.25
Hypothyroidism_ebi-a-GCST90018862	rs10075764	G	A	-0.057	0.0104	4.25598e-08	410141	0.302413	30.0388
Hypothyroidism_ebi-a-GCST90018862	rs9264277	C	T	-0.0862	0.0111	9.03233e-15	410141	0.645071	60.3071
Hypothyroidism_ebi-a-GCST90018862	rs28418426	C	T	0.1877	0.0133	2.20902e-45	410141	0.501169	199.171
Hypothyroidism_ebi-a-GCST90018862	rs7742626	C	T	0.0686	0.0116	3.41201e-09	410141	0.267343	34.9729
Hypothyroidism_ebi-a-GCST90018862	rs1065386	C	G	-0.1183	0.0125	3.92826e-21	410141	0.480463	89.5673
Hypothyroidism_ebi-a-GCST90018862	rs881858	A	G	0.0665	0.0108	8.45707e-10	410141	0.747899	37.9137
Hypothyroidism_ebi-a-GCST90018862	rs6908626	T	G	0.1441	0.0141	2.03704e-24	410141	0.17075	104.446
Hypothyroidism_ebi-a-GCST90018862	rs2247314	C	T	-0.086	0.0104	1.06488e-16	410141	0.376495	68.3802
Hypothyroidism_ebi-a-GCST90018862	rs9271365	G	T	0.2484	0.0105	4.90908e-123	410141	0.443466	559.66
Hypothyroidism_ebi-a-GCST90018862	rs9273371	T	C	0.0791	0.014	1.64502e-08	410141	0.193385	31.9225
Hypothyroidism_ebi-a-GCST90018862	rs9277559	C	T	-0.133	0.012	1.86294e-28	410141	0.331026	122.84
Hypothyroidism_ebi-a-GCST90018862	rs1364450	C	A	0.0886	0.0139	1.97102e-10	410141	0.126235	40.6292
Hypothyroidism_ebi-a-GCST90018862	rs9497965	T	C	0.0827	0.0102	3.70681e-16	410141	0.409035	65.7371
Hypothyroidism_ebi-a-GCST90018862	rs1079418	G	A	-0.0657	0.011	2.13998e-09	410141	0.262374	35.6735
Hypothyroidism_ebi-a-GCST90018862	rs141232332	G	GTTT	0.2243	0.0127	4.47507e-70	410141	0.451125	311.926
Hypothyroidism_ebi-a-GCST90018862	rs2921053	C	G	-0.0599	0.0101	3.35598e-09	410141	0.589616	35.1731
Hypothyroidism_ebi-a-GCST90018862	rs853305	C	T	-0.0802	0.0111	4.39845e-13	410141	0.718894	52.2039
Hypothyroidism_ebi-a-GCST90018862	rs2445608	A	G	-0.0593	0.0101	3.78704e-09	410141	0.430366	34.472
Hypothyroidism_ebi-a-GCST90018862	rs7030280	T	C	0.2075	0.0108	1.02e-82	410141	0.745664	369.138
Hypothyroidism_ebi-a-GCST90018862	rs911760	A	C	0.0879	0.0125	1.95389e-12	410141	0.212143	49.449
Hypothyroidism_ebi-a-GCST90018862	rs10126000	A	C	-0.0683	0.0104	5.13334e-11	410141	0.688692	43.1295
Hypothyroidism_ebi-a-GCST90018862	rs12379417	A	G	0.0583	0.0103	1.51001e-08	410141	0.317559	32.0378
Hypothyroidism_ebi-a-GCST90018862	rs3118469	T	A	0.0803	0.0106	3.8212e-14	410141	0.295174	57.3878
Hypothyroidism_ebi-a-GCST90018862	rs71508903	T	C	0.0934	0.0125	9.33684e-14	410141	0.210816	55.8308
Hypothyroidism_ebi-a-GCST90018862	rs4529854	T	C	-0.0768	0.0107	6.55843e-13	410141	0.723438	51.5175
Hypothyroidism_ebi-a-GCST90018862	rs736374	A	G	0.0832	0.0103	6.00344e-16	410141	0.375103	65.2488
Hypothyroidism_ebi-a-GCST90018862	rs61877856	T	C	-0.0658	0.0115	1.137e-08	410141	0.197495	32.7383
Hypothyroidism_ebi-a-GCST90018862	rs4409785	C	T	0.1069	0.0133	8.04452e-16	410141	0.142566	64.6029
Hypothyroidism_ebi-a-GCST90018862	rs11171710	A	G	-0.0698	0.01	3.18713e-12	410141	0.443916	48.7204
Hypothyroidism_ebi-a-GCST90018862	rs7488011	T	C	0.1052	0.0111	2.51826e-21	410141	0.356485	89.8226
Hypothyroidism_ebi-a-GCST90018862	rs3184504	C	T	-0.1734	0.0102	7.50412e-65	410141	0.668513	289
Hypothyroidism_ebi-a-GCST90018862	rs12582330	T	G	-0.061	0.0109	2.05201e-08	410141	0.624365	31.3189
Hypothyroidism_ebi-a-GCST90018862	rs7990020	C	A	0.0577	0.0101	9.9731e-09	410141	0.453482	32.6369
Hypothyroidism_ebi-a-GCST90018862	rs9511151	A	G	-0.0976	0.0106	3.07822e-20	410141	0.279567	84.7789
Hypothyroidism_ebi-a-GCST90018862	rs11406335	TG	T	-0.057	0.0103	3.43598e-08	410141	0.417169	30.6249
Hypothyroidism_ebi-a-GCST90018862	rs79490353	C	T	0.2006	0.0349	8.82003e-09	410141	0.0241151	33.0378
Hypothyroidism_ebi-a-GCST90018862	rs2114702	A	T	0.07	0.0111	2.99902e-10	410141	0.26671	39.7695
Hypothyroidism_ebi-a-GCST90018862	rs12593201	A	G	0.0905	0.0112	7.68953e-16	410141	0.325432	65.2922
Hypothyroidism_ebi-a-GCST90018862	rs142997491	G	A	0.2385	0.0412	7.01504e-09	410141	0.0135637	33.5106
Hypothyroidism_ebi-a-GCST90018862	rs61759532	T	C	0.0905	0.0122	1.42102e-13	410141	0.188941	55.0272
Hypothyroidism_ebi-a-GCST90018862	rs9902341	T	C	0.0801	0.0129	4.68198e-10	410141	0.172257	38.5554
Hypothyroidism_ebi-a-GCST90018862	rs7223956	C	T	-0.0902	0.0144	4.26904e-10	410141	0.897005	39.2363
Hypothyroidism_ebi-a-GCST90018862	rs11875260	G	A	0.0751	0.0135	2.53998e-08	410141	0.172925	30.9466
Hypothyroidism_ebi-a-GCST90018862	rs34536443	C	G	-0.1863	0.0263	1.46083e-12	410141	0.0440279	50.1781
Hypothyroidism_ebi-a-GCST90018862	rs10424978	A	C	-0.0775	0.0102	2.76694e-14	410141	0.624328	57.7302
Hypothyroidism_ebi-a-GCST90018862	rs12984428	A	G	-0.0659	0.0102	1.10601e-10	410141	0.35604	41.7417
Hypothyroidism_ebi-a-GCST90018862	rs2412976	G	C	0.0637	0.0103	5.46802e-10	410141	0.478888	38.2476
Hypothyroidism_ebi-a-GCST90018862	rs229528	T	C	0.0903	0.01	2.31206e-19	410141	0.496016	81.5409
Hypothyroidism_ebi-a-GCST90018862	rs5912815	G	T	-0.0511	0.0084	1.05499e-09	410141	0.576761	37.0069
Hypothyroidism_Finngen	rs735000	T	C	0.0765716	0.0119025	1.25e-10	314995	0.120019	41.3865
Hypothyroidism_Finngen	rs4912068	G	C	-0.0810188	0.0141167	9.51e-09	314995	0.0886769	32.9386
Hypothyroidism_Finngen	rs12407089	C	G	0.0923609	0.00836234	2.32e-28	314995	0.316122	121.989
Hypothyroidism_Finngen	rs56983610	A	C	-0.104236	0.0118418	1.34e-18	314995	0.130597	77.4819
Hypothyroidism_Finngen	rs28391281	C	T	-0.0503426	0.00783427	1.31e-10	314995	0.546363	41.2928
Hypothyroidism_Finngen	rs2235544	A	C	-0.0554078	0.0078663	1.87e-12	314995	0.544952	49.6136
Hypothyroidism_Finngen	rs914960	A	T	-0.0629918	0.0110739	1.28e-08	314995	0.150334	32.3569
Hypothyroidism_Finngen	rs71641308	T	C	0.0745947	0.0131656	1.46e-08	314995	0.0963323	32.1022
Hypothyroidism_Finngen	rs10494077	A	G	0.109462	0.00941244	2.92e-31	314995	0.213715	135.245
Hypothyroidism_Finngen	rs2476601	G	A	-0.308807	0.0105656	8.69e-188	314995	0.854556	854.252
Hypothyroidism_Finngen	rs10858026	G	T	0.06992	0.0100674	3.78e-12	314995	0.807437	48.2357
Hypothyroidism_Finngen	rs116776245	A	G	0.0872938	0.0139113	3.5e-10	314995	0.0833091	39.376
Hypothyroidism_Finngen	rs12756019	A	G	-0.0576319	0.00801665	6.53e-13	314995	0.605562	51.6821
Hypothyroidism_Finngen	rs322901	G	C	-0.0445694	0.00789034	1.62e-08	314995	0.568082	31.9067
Hypothyroidism_Finngen	rs2629649	G	T	0.0507258	0.00838789	1.47e-09	314995	0.312967	36.5723
Hypothyroidism_Finngen	rs11694732	C	G	0.110147	0.0078854	2.43e-44	314995	0.42955	195.118
Hypothyroidism_Finngen	rs1534424	C	A	-0.0563343	0.00800768	1.99e-12	314995	0.397949	49.4917
Hypothyroidism_Finngen	rs11897732	A	G	0.0463268	0.00797538	6.29e-09	314995	0.582497	33.7413
Hypothyroidism_Finngen	rs61201527	C	A	0.0641356	0.011765	5e-08	314995	0.124417	29.7176
Hypothyroidism_Finngen	rs35717611	T	C	0.0538069	0.00808853	2.89e-11	314995	0.378383	44.2524
Hypothyroidism_Finngen	rs78783493	T	C	-0.054713	0.00940616	6e-09	314995	0.232825	33.8342
Hypothyroidism_Finngen	rs1990760	T	C	0.0638177	0.00795928	1.07e-15	314995	0.585897	64.2887
Hypothyroidism_Finngen	rs713427	C	T	0.0574138	0.00936868	8.88e-10	314995	0.221866	37.5557
Hypothyroidism_Finngen	rs4853459	C	T	-0.123481	0.00915986	2.03e-41	314995	0.769568	181.728
Hypothyroidism_Finngen	rs11571297	C	T	-0.124562	0.00813351	6.1e-53	314995	0.373305	234.539
Hypothyroidism_Finngen	rs10166287	G	T	-0.0919743	0.0131208	2.39e-12	314995	0.102806	49.1374
Hypothyroidism_Finngen	rs1441172	T	C	-0.0525649	0.00852681	7.06e-10	314995	0.31324	38.0031
Hypothyroidism_Finngen	rs6724363	T	G	0.089522	0.00810683	2.38e-28	314995	0.624795	121.943
Hypothyroidism_Finngen	rs794999	G	A	-0.0679624	0.00925834	2.13e-13	314995	0.771704	53.8854
Hypothyroidism_Finngen	rs76032549	T	C	0.0639475	0.010333	6.07e-10	314995	0.170413	38.2996
Hypothyroidism_Finngen	rs111352680	A	G	-0.0550579	0.00844707	7.13e-11	314995	0.32381	42.4842
Hypothyroidism_Finngen	rs141686764	G	A	-0.164372	0.0297604	3.33e-08	314995	0.018741	30.5055
Hypothyroidism_Finngen	rs2049218	T	C	-0.102774	0.00807538	4.19e-37	314995	0.386346	161.972
Hypothyroidism_Finngen	rs6831973	C	T	0.0558804	0.00788404	1.36e-12	314995	0.555522	50.2367
Hypothyroidism_Finngen	rs6448432	A	G	0.0660575	0.00864199	2.11e-14	314995	0.281847	58.4274
Hypothyroidism_Finngen	rs56159866	T	C	-0.0591346	0.0093534	2.58e-10	314995	0.232405	39.9709
Hypothyroidism_Finngen	rs11935941	C	A	-0.141463	0.0123947	3.59e-30	314995	0.123206	130.261
Hypothyroidism_Finngen	rs13137589	G	A	-0.0631943	0.00818682	1.17e-14	314995	0.36779	59.5834
Hypothyroidism_Finngen	rs12697352	A	G	-0.0499358	0.00803913	5.24e-10	314995	0.395907	38.5839
Hypothyroidism_Finngen	rs2972343	G	A	-0.0882555	0.0129562	9.64e-12	314995	0.105752	46.4011
Hypothyroidism_Finngen	rs2046045	G	T	0.127336	0.00789864	1.81e-58	314995	0.414313	259.895
Hypothyroidism_Finngen	rs7444908	G	A	-0.06392	0.00820707	6.79e-15	314995	0.356509	60.6593
Hypothyroidism_Finngen	rs4704447	G	A	-0.0460311	0.00793057	6.46e-09	314995	0.56869	33.6894
Hypothyroidism_Finngen	rs568999	C	G	-0.0533804	0.00844386	2.59e-10	314995	0.315823	39.9652
Hypothyroidism_Finngen	rs244687	G	A	-0.0741115	0.00893353	1.08e-16	314995	0.748077	68.8216
Hypothyroidism_Finngen	rs7701443	G	A	-0.046864	0.00813299	8.3e-09	314995	0.380588	33.2031
Hypothyroidism_Finngen	rs9378805	C	A	0.0454094	0.00783841	6.91e-09	314995	0.469179	33.5611
Hypothyroidism_Finngen	rs17189980	C	T	0.159744	0.0260552	8.73e-10	314995	0.0219647	37.589
Hypothyroidism_Finngen	rs12175489	A	G	-0.151299	0.0110242	7.26e-43	314995	0.156735	188.355
Hypothyroidism_Finngen	rs1131896	A	G	-0.100287	0.00959097	1.37e-25	314995	0.2157	109.336
Hypothyroidism_Finngen	rs9271365	G	T	0.229767	0.00803286	6.1e-180	314995	0.35872	818.154
Hypothyroidism_Finngen	rs3130186	T	C	-0.129028	0.00993613	1.47e-38	314995	0.198053	168.629
Hypothyroidism_Finngen	rs210192	G	A	0.0728538	0.00948093	1.54e-14	314995	0.214912	59.0476
Hypothyroidism_Finngen	rs1317983	C	T	0.102264	0.00850572	2.69e-33	314995	0.680897	144.552
Hypothyroidism_Finngen	rs66760320	T	C	-0.0637918	0.00980279	7.64e-11	314995	0.202443	42.3477
Hypothyroidism_Finngen	rs7754251	C	G	0.0814232	0.00783265	2.6e-25	314995	0.447795	108.063
Hypothyroidism_Finngen	rs12206423	T	C	0.0614412	0.0108764	1.61e-08	314995	0.148506	31.9116
Hypothyroidism_Finngen	rs11969311	C	A	-0.0569107	0.00903279	2.97e-10	314995	0.252349	39.6958
Hypothyroidism_Finngen	rs9497965	T	C	0.0655856	0.0082763	2.29e-15	314995	0.33673	62.7978
Hypothyroidism_Finngen	rs1079418	G	A	-0.0823469	0.00895542	3.74e-20	314995	0.261698	84.5517
Hypothyroidism_Finngen	rs2345568	G	A	-0.0651412	0.00811633	1.01e-15	314995	0.372507	64.4158
Hypothyroidism_Finngen	rs10259879	G	A	0.06374	0.00928469	6.65e-12	314995	0.231986	47.1291
Hypothyroidism_Finngen	rs12540388	T	A	-0.0657312	0.0101757	1.05e-10	314995	0.1861	41.7267
Hypothyroidism_Finngen	rs3778752	T	G	0.0452516	0.0078739	9.08e-09	314995	0.439791	33.0284
Hypothyroidism_Finngen	rs2976908	G	T	-0.0605273	0.00789139	1.72e-14	314995	0.483628	58.8296
Hypothyroidism_Finngen	rs78953577	T	G	-0.0613847	0.00911757	1.67e-11	314995	0.24797	45.3275
Hypothyroidism_Finngen	rs6471875	A	C	0.0489914	0.0079709	7.93e-10	314995	0.405069	37.7768
Hypothyroidism_Finngen	rs3103991	G	A	0.0558276	0.0090733	7.61e-10	314995	0.748361	37.8588
Hypothyroidism_Finngen	rs2124594	C	T	-0.0593882	0.00846101	2.23e-12	314995	0.318009	49.267
Hypothyroidism_Finngen	rs2739043	G	A	-0.0551584	0.00809602	9.56e-12	314995	0.633324	46.4173
Hypothyroidism_Finngen	rs2702968	T	A	0.0482097	0.00790508	1.07e-09	314995	0.428279	37.1926
Hypothyroidism_Finngen	rs938726	C	A	-0.0676073	0.00876677	1.24e-14	314995	0.73143	59.4714
Hypothyroidism_Finngen	rs10814915	C	T	-0.0708255	0.00782937	1.48e-19	314995	0.543587	81.8325
Hypothyroidism_Finngen	rs10118880	A	G	-0.0599654	0.00871311	5.89e-12	314995	0.724067	47.3647
Hypothyroidism_Finngen	rs72751538	T	G	0.0947907	0.015558	1.11e-09	314995	0.0661338	37.1214
Hypothyroidism_Finngen	rs10818050	G	A	0.24571	0.00836262	9.33e-190	314995	0.655429	863.298
Hypothyroidism_Finngen	rs7043516	C	A	-0.106566	0.0107159	2.66e-23	314995	0.166287	98.8963
Hypothyroidism_Finngen	rs774121	C	T	-0.0711606	0.00897138	2.16e-15	314995	0.749326	62.9159
Hypothyroidism_Finngen	rs10817674	A	C	0.0491956	0.00796987	6.71e-10	314995	0.404202	38.1022
Hypothyroidism_Finngen	rs10116520	G	A	0.0922204	0.00796132	4.99e-31	314995	0.400977	134.179
Hypothyroidism_Finngen	rs72616654	G	C	0.051378	0.00788836	7.36e-11	314995	0.553338	42.421
Hypothyroidism_Finngen	rs79051898	T	C	-0.067706	0.0121605	2.58e-08	314995	0.120524	30.9993
Hypothyroidism_Finngen	rs706779	C	T	-0.067476	0.00810423	8.36e-17	314995	0.377551	69.3226
Hypothyroidism_Finngen	rs17389938	C	G	0.0665321	0.0110281	1.61e-09	314995	0.143917	36.3966
Hypothyroidism_Finngen	rs7902146	T	C	-0.0731997	0.0089842	3.71e-16	314995	0.750453	66.3834
Hypothyroidism_Finngen	rs10748781	A	C	-0.0784328	0.0082063	1.2e-21	314995	0.652488	91.3483
Hypothyroidism_Finngen	rs9292	G	A	-0.124311	0.0219269	1.43e-08	314995	0.968429	32.1414
Hypothyroidism_Finngen	rs8193	T	C	0.058247	0.00818416	1.1e-12	314995	0.352685	50.6523
Hypothyroidism_Finngen	rs7127620	G	A	-0.0514586	0.00820742	3.62e-10	314995	0.359376	39.31
Hypothyroidism_Finngen	rs13447704	C	T	-0.141098	0.0248049	1.28e-08	314995	0.0268399	32.3569
Hypothyroidism_Finngen	rs4409785	C	T	0.0884395	0.010381	1.6e-17	314995	0.165694	72.5795
Hypothyroidism_Finngen	rs76169968	A	G	-0.086105	0.013355	1.14e-10	314995	0.0991748	41.5689
Hypothyroidism_Finngen	rs61916675	G	A	0.0543359	0.00839048	9.43e-11	314995	0.316719	41.9373
Hypothyroidism_Finngen	rs11830037	A	C	0.0996828	0.0136049	2.35e-13	314995	0.0888095	53.6846
Hypothyroidism_Finngen	rs61938962	T	C	0.0805646	0.0083324	4.09e-22	314995	0.319262	93.4864
Hypothyroidism_Finngen	rs1319091	A	C	-0.0559107	0.00969016	7.93e-09	314995	0.795	33.2911
Hypothyroidism_Finngen	rs3184504	C	T	-0.156961	0.00791641	1.73e-87	314995	0.593695	393.122
Hypothyroidism_Finngen	rs17364832	G	T	0.0788068	0.00854317	2.85e-20	314995	0.291179	85.0921
Hypothyroidism_Finngen	rs79490353	C	T	0.200239	0.0305624	5.68e-11	314995	0.0161635	42.9262
Hypothyroidism_Finngen	rs17447487	T	C	-0.103313	0.0182239	1.44e-08	314995	0.0516195	32.1386
Hypothyroidism_Finngen	rs1239704	A	G	-0.0513046	0.00845726	1.31e-09	314995	0.691589	36.8005
Hypothyroidism_Finngen	rs28396553	T	C	-0.0460976	0.00822089	2.05e-08	314995	0.64977	31.4426
Hypothyroidism_Finngen	rs116909374	T	C	-0.212521	0.0239684	7.53e-19	314995	0.0306768	78.6187
Hypothyroidism_Finngen	rs1885013	A	G	0.0504811	0.00852693	3.22e-09	314995	0.693585	35.0487
Hypothyroidism_Finngen	rs12897126	A	T	-0.102215	0.0121998	5.37e-17	314995	0.886514	70.1979
Hypothyroidism_Finngen	rs71430783	T	G	0.0929704	0.0100599	2.43e-20	314995	0.180111	85.4087
Hypothyroidism_Finngen	rs8006310	G	A	-0.0542998	0.00783208	4.12e-12	314995	0.504177	48.0665
Hypothyroidism_Finngen	rs7144089	C	G	-0.0473475	0.00823749	9.04e-09	314995	0.445673	33.0373
Hypothyroidism_Finngen	rs72729322	T	C	0.0574537	0.0095589	1.85e-09	314995	0.209989	36.126
Hypothyroidism_Finngen	rs12923006	A	G	0.072125	0.0100994	9.23e-13	314995	0.179626	51.0012
Hypothyroidism_Finngen	rs30233	A	G	-0.0540285	0.00794838	1.07e-11	314995	0.586573	46.205
Hypothyroidism_Finngen	rs144651842	A	G	0.114059	0.0145133	3.87e-15	314995	0.0768931	61.7628
Hypothyroidism_Finngen	rs151234	C	G	0.0851282	0.0117738	4.82e-13	314995	0.123296	52.2774
Hypothyroidism_Finngen	rs72796365	T	C	0.141199	0.0239386	3.67e-09	314995	0.0260639	34.7909
Hypothyroidism_Finngen	rs200293726	T	A	-0.0840011	0.00861781	1.89e-22	314995	0.305176	95.0115
Hypothyroidism_Finngen	rs61759532	T	C	0.0778455	0.00992449	4.37e-15	314995	0.189239	61.5249
Hypothyroidism_Finngen	rs11079035	A	G	0.0756235	0.00963489	4.2e-15	314995	0.202659	61.6056
Hypothyroidism_Finngen	rs1808192	G	A	-0.0459939	0.00797357	8.01e-09	314995	0.592061	33.2732
Hypothyroidism_Finngen	rs10514934	C	T	-0.0823176	0.0110994	1.2e-13	314995	0.150875	55.003
Hypothyroidism_Finngen	rs56011703	T	C	0.0840995	0.0141718	2.95e-09	314995	0.0814699	35.2157
Hypothyroidism_Finngen	rs12967678	A	G	0.0744285	0.0120168	5.88e-10	314995	0.117959	38.362
Hypothyroidism_Finngen	rs1788232	G	A	-0.0460428	0.00784427	4.37e-09	314995	0.536415	34.4523
Hypothyroidism_Finngen	rs57652885	T	C	-0.107083	0.0178911	2.16e-09	314995	0.0531312	35.8234
Hypothyroidism_Finngen	rs10416358	G	A	0.0792971	0.00857547	2.31e-20	314995	0.28634	85.5064
Hypothyroidism_Finngen	rs11086103	A	G	0.0504636	0.00797339	2.47e-10	314995	0.58181	40.0563
Hypothyroidism_Finngen	rs4606850	T	C	0.0649986	0.0104585	5.14e-10	314995	0.165394	38.6251
Hypothyroidism_Finngen	rs1203940	C	T	0.102604	0.00979587	1.13e-25	314995	0.792063	109.709
Hypothyroidism_Finngen	rs9981704	T	C	0.0561317	0.0101429	3.13e-08	314995	0.179356	30.6261
Hypothyroidism_Finngen	rs41177	A	G	-0.048636	0.00799532	1.18e-09	314995	0.404602	37.0036
Hypothyroidism_Finngen	rs229528	T	C	0.0721977	0.00796744	1.29e-19	314995	0.396414	82.1125
Hypothyroidism_Finngen	rs3946137	G	A	0.0460636	0.00818831	1.85e-08	314995	0.349207	31.6466
Idiopathic pulmonary fibrosis_ebi-a-GCST90018120	rs41312650	A	G	0.00229759	0.000493064	3.09999e-06	437235	0.015177	21.7139
Idiopathic pulmonary fibrosis_ebi-a-GCST90018120	rs564787345	C	T	0.000627833	0.000124402	4.49997e-07	437235	0.380473	25.4703
Idiopathic pulmonary fibrosis_ebi-a-GCST90018120	rs1473662	A	G	-0.00142395	0.000270016	1.29999e-07	437235	0.950362	27.8106
Idiopathic pulmonary fibrosis_ebi-a-GCST90018120	rs13000699	G	A	-0.000849448	0.000178401	1.89998e-06	437235	0.119435	22.6714
Idiopathic pulmonary fibrosis_ebi-a-GCST90018120	rs150970940	T	C	0.00298729	0.000609754	9.49992e-07	437235	0.010241	24.0019
Idiopathic pulmonary fibrosis_ebi-a-GCST90018120	rs1471921	T	C	0.000773174	0.0001646	2.59998e-06	437235	0.853086	22.0645
Idiopathic pulmonary fibrosis_ebi-a-GCST90018120	rs142797012	G	A	0.0102544	0.00194282	1.29999e-07	437235	0.001057	27.8583
Idiopathic pulmonary fibrosis_ebi-a-GCST90018120	rs66887948	T	C	0.000584837	0.000124869	2.80001e-06	437235	0.314872	21.9362
Idiopathic pulmonary fibrosis_ebi-a-GCST90018120	rs10069690	T	C	-0.000736263	0.000132138	2.5e-08	437235	0.257579	31.0463
Idiopathic pulmonary fibrosis_ebi-a-GCST90018120	rs115599069	T	G	0.00274445	0.00055013	5.99998e-07	437235	0.011489	24.8874
Idiopathic pulmonary fibrosis_ebi-a-GCST90018120	rs62405652	C	A	-0.00114197	0.000246343	3.50002e-06	437235	0.059147	21.4896
Idiopathic pulmonary fibrosis_ebi-a-GCST90018120	rs115387738	C	T	0.00133125	0.000266967	6.19998e-07	437235	0.049686	24.8659
Idiopathic pulmonary fibrosis_ebi-a-GCST90018120	rs59592652	A	G	0.000666596	0.000143904	3.59998e-06	437235	0.202934	21.4575
Idiopathic pulmonary fibrosis_ebi-a-GCST90018120	rs117340815	A	G	0.00277566	0.000607343	4.79999e-06	437235	0.009722	20.8864
Idiopathic pulmonary fibrosis_ebi-a-GCST90018120	rs35705950	T	G	0.00284706	0.000183415	2.39994e-54	437235	0.112062	240.948
Idiopathic pulmonary fibrosis_ebi-a-GCST90018120	rs74898367	C	T	0.0019004	0.000399469	1.89998e-06	437235	0.021375	22.632
Idiopathic pulmonary fibrosis_ebi-a-GCST90018120	rs55853415	C	G	0.000827909	0.000168066	8.40001e-07	437235	0.148996	24.2664
Idiopathic pulmonary fibrosis_ebi-a-GCST90018120	rs7137216	A	G	0.00208835	0.000405652	2.69998e-07	437235	0.021946	26.5033
Idiopathic pulmonary fibrosis_ebi-a-GCST90018120	rs149747141	A	G	0.00163287	0.000354389	4.09996e-06	437235	0.028036	21.2296
Idiopathic pulmonary fibrosis_ebi-a-GCST90018120	rs75671860	T	C	0.000914418	0.00019811	3.89996e-06	437235	0.095617	21.3048
Idiopathic pulmonary fibrosis_ebi-a-GCST90018120	rs139637122	T	G	0.00415749	0.00084985	1e-06	437235	0.005383	23.9319
Idiopathic pulmonary fibrosis_ebi-a-GCST90018120	rs155771	T	C	-0.0007011	0.000143705	1.09999e-06	437235	0.304266	23.8021
Idiopathic pulmonary fibrosis_ebi-a-GCST90018120	rs112289248	A	G	0.0010823	0.000206426	1.6e-07	437235	0.085907	27.4895
TSH	rs10748781	A	C	-0.0467	0.0064	3.69e-13	54288	0.6877	53.2444
TSH	rs11255790	T	C	-0.041	0.0066	6.83e-10	54288	0.1937	38.5904
TSH	rs4933466	A	G	0.0395	0.0063	5.13e-10	54288	0.5513	39.3109
TSH	rs4445669	T	C	-0.0397	0.0061	5.76e-11	54288	0.6213	42.3566
TSH	rs12284404	A	G	-0.0667	0.0069	2.48e-22	54288	0.1722	93.4444
TSH	rs7329958	T	C	-0.0439	0.0065	1.13e-11	54288	0.2683	45.6144
TSH	rs398745	A	C	-0.052	0.0062	3.97e-17	54288	0.5192	70.3434
TSH	rs1003150	A	T	-0.0614	0.0103	2.87e-09	54288	0.8777	35.5355
TSH	rs2284736	A	G	0.0436	0.0064	1.06e-11	54288	0.4528	46.4102
TSH	rs12893151	A	C	-0.0624	0.0078	1.02e-15	54288	0.1795	64
TSH	rs8015085	A	G	0.0671	0.0077	2.45e-18	54288	0.2097	75.9388
TSH	rs17477923	T	C	0.0826	0.0069	2.57e-33	54288	0.8274	143.305
TSH	rs13329353	T	C	0.0614	0.0065	5.17e-21	54288	0.658	89.2298
TSH	rs30227	T	C	-0.0468	0.0063	7.59e-14	54288	0.6245	55.1837
TSH	rs1045476	A	G	0.049	0.0082	2.36e-09	54288	0.3686	35.7079
TSH	rs17767491	A	G	0.0883	0.0065	3.35e-42	54288	0.7463	184.542
TSH	rs199461	A	G	0.0452	0.0074	1.13e-09	54288	0.4125	37.309
TSH	rs1157994	A	G	-0.0904	0.0155	5.28e-09	50232	0.03617	34.0152
TSH	rs1042673	A	G	-0.0546	0.0061	3.57e-19	54288	0.4098	80.1172
TSH	rs11654194	A	G	0.0467	0.0061	1.82e-14	54288	0.2756	58.6103
TSH	rs4804413	T	C	0.0532	0.0062	8.64e-18	51942	0.3654	73.6275
TSH	rs17020122	T	C	0.1044	0.0114	5.32e-20	51018	0.1424	83.867
TSH	rs7529705	A	G	0.0531	0.0064	1.39e-16	51018	0.3439	68.8381
TSH	rs10917469	A	G	0.1112	0.0085	3.95e-39	51018	0.8269	171.148
TSH	rs334725	A	G	0.1737	0.0147	2.45e-32	51018	0.92399	139.626
TSH	rs1203944	T	C	-0.0509	0.0073	2.42e-12	54288	0.2775	48.6172
TSH	rs13015993	A	G	0.0818	0.0069	4.52e-32	52047	0.6016	140.543
TSH	rs1663070	T	C	-0.0463	0.007	3.49e-11	54288	0.6708	43.7488
TSH	rs28502438	T	C	0.0338	0.0061	3.7e-08	54288	0.772	30.7025
TSH	rs59381142	A	G	-0.058	0.0076	1.7e-14	52048	0.2184	58.241
TSH	rs11732089	T	C	0.115	0.0076	1.73e-51	52047	0.8104	228.965
TSH	rs2359775	A	T	-0.0772	0.0083	8.67e-21	53074	0.4679	86.5124
TSH	rs2127387	A	G	0.1435	0.0062	1.1e-117	53074	0.6346	535.698
TSH	rs9497965	T	C	0.0444	0.0062	9.81e-13	54288	0.3782	51.2841
TSH	rs1079418	A	G	0.1009	0.0066	8.23e-53	52424	0.7179	233.719
TSH	rs1265091	T	C	0.0571	0.0086	3.2e-11	47651	0.1571	44.0834
TSH	rs744103	A	T	0.0919	0.0069	6.73e-41	54288	0.6273	177.392
TSH	rs11755845	T	C	-0.0725	0.0069	1.43e-25	54288	0.2001	110.402
TSH	rs118039499	A	C	0.1837	0.024	1.99e-14	48736	0.992216	58.5863
TSH	rs2272642	A	G	0.0442	0.0079	2.1e-08	54288	0.864	31.3033
TSH	rs2439301	A	G	-0.0587	0.0076	8.15e-15	54288	0.2404	59.6553
TSH	rs10957494	A	G	-0.0402	0.0066	1.1e-09	54288	0.5911	37.0992
TSH	rs8176645	A	T	0.0519	0.0064	3.93e-16	54288	0.3745	65.762
TSH	rs9298749	A	C	-0.0393	0.0064	8.8e-10	54288	0.473	37.7073
TSH	rs10814915	T	C	0.0421	0.0061	5.06e-12	54288	0.5417	47.6326
FT4	rs72783371	A	C	0.0671	0.0121	2.77e-08	49269	0.8974	30.7521
FT4	rs11039355	T	C	-0.0385	0.007	3.51e-08	49269	0.283	30.25
FT4	rs4149056	T	C	-0.0506	0.0089	1.34e-08	49269	0.8773	32.3237
FT4	rs11626434	C	G	0.0583	0.0069	4.08e-17	49269	0.3741	71.3903
FT4	rs225014	T	C	0.0535	0.0067	1.83e-15	49269	0.5788	63.7614
FT4	rs12907106	C	G	-0.0407	0.0074	3.67e-08	49269	0.457	30.25
FT4	rs8063103	C	G	-0.0522	0.0092	1.61e-08	49269	0.8457	32.1933
FT4	rs11078333	A	T	0.0513	0.0072	9.91e-13	49269	0.6799	50.7656
FT4	rs113107469	T	C	0.1996	0.022	1e-19	49269	0.01465	82.3144
FT4	rs56069042	A	G	0.1061	0.0186	1.16e-08	49269	0.98031	32.5391
FT4	rs951366	T	C	0.0367	0.0067	4.39e-08	49269	0.647	30.0042
FT4	rs2235544	A	C	0.1387	0.0065	4.2e-101	49269	0.4432	455.33
FT4	rs4954192	T	C	-0.0409	0.0071	8.38e-09	44902	0.6593	33.1841
FT4	rs6785807	A	G	-0.059	0.0093	2.47e-10	49269	0.1177	40.2474
FT4	rs6855450	T	C	0.1164	0.0115	2.76e-24	47314	0.03617	102.45
FT4	rs17185536	T	C	0.0726	0.0081	1.93e-19	49269	0.1699	80.3347
FT4	rs10946313	T	C	0.0455	0.0068	2.28e-11	49269	0.56	44.7718
FT4	rs9356988	A	G	-0.051	0.0073	3.56e-12	49269	0.3901	48.8084
FT4	rs73405691	A	G	0.0556	0.0098	1.61e-08	49269	0.91621	32.1883
FT4	rs67583169	C	G	0.0613	0.0095	9.99e-11	49269	0.6763	41.6365
FT4	rs10739496	T	C	0.0777	0.0068	4.2e-30	49269	0.7843	130.564
FT4	rs10818937	T	C	-0.0475	0.007	1.31e-11	49269	0.2079	46.0459
FT4	rs4842131	T	C	-0.1037	0.0075	7.68e-44	44811	0.5023	191.177
FT4	rs10119187	T	C	0.0497	0.0085	4.11e-09	49269	0.8118	34.1881
TPOAB_concentration	rs11675434	T	C	0.0202	0.0046	7.4x10-13	20512	NA	19.2836
TPOAB_concentration	rs1230666	A	G	0.0269	0.0064	1.8x10-8	20512	NA	17.6663
TPOAB_concentration	rs653178	C	T	0.0147	0.0045	1.3x10-7	20512	NA	10.6711
TPOAB_concentration	rs9277555	G	A	0.0199	0.005	5.8x10-7	20512	NA	15.8404
10551_7_LAT_LAT	rs183309805	C	G	-0.1334	0.02847	2.792e-06	35375	0.01899	21.9552
10551_7_LAT_LAT	rs4657086	A	G	-0.0479	0.009109	1.451e-07	35338	0.21934	27.6522
10551_7_LAT_LAT	rs74476654	G	A	0.0608	0.013236	4.356e-06	35338	0.09526	21.1005
10551_7_LAT_LAT	rs1831272	G	A	-0.0476	0.010053	2.191e-06	35326	0.17794	22.4193
10551_7_LAT_LAT	rs116979520	T	C	-0.1298	0.027966	3.461e-06	35345	0.01866	21.5421
10551_7_LAT_LAT	rs73135427	A	G	0.0872	0.018542	2.567e-06	35349	0.04519	22.1167
10551_7_LAT_LAT	rs111736587	G	C	0.1	0.021736	4.21e-06	35345	0.03193	21.1661
10551_7_LAT_LAT	rs761972	G	C	0.0876	0.014483	1.461e-09	35087	0.0781	36.584
10551_7_LAT_LAT	rs2857375	C	T	0.0438	0.00879	6.265e-07	34953	0.27957	24.8296
10551_7_LAT_LAT	rs2093214	G	A	0.0449	0.007932	1.511e-08	34953	0.48262	32.0426
10551_7_LAT_LAT	rs113556713	G	T	0.1987	0.012788	1.926e-54	34955	0.10861	241.43
10551_7_LAT_LAT	rs12586321	G	A	0.0632	0.007934	1.638e-15	34955	0.49135	63.4526
10551_7_LAT_LAT	rs3786282	C	A	-0.0401	0.008646	3.52e-06	35355	0.27443	21.5109
10551_7_LAT_LAT	rs141180023	A	G	0.2087	0.045286	4.057e-06	35357	0.00671	21.2382
10551_7_LAT_LAT	rs3132685	A	G	0.0703	0.014775	1.955e-06	35432	0.07394	22.6389
10551_7_LAT_LAT	rs79327907	T	A	0.0478	0.008355	1.057e-08	35415	0.41743	32.7313
10551_7_LAT_LAT	rs9273429	A	G	0.0677	0.007804	4.123e-18	35427	0.4381	75.2563
10551_7_LAT_LAT	rs60643943	T	C	0.3867	0.079476	1.141e-06	35365	0.00223	23.6743
11179_7_TSSK1B_TSSK1	rs575211862	T	C	-0.0722	0.011257	1.419e-10	35340	0.1541	41.1367
11179_7_TSSK1B_TSSK1	rs832169	A	G	0.0455	0.009349	1.134e-06	35346	0.22537	23.686
11179_7_TSSK1B_TSSK1	rs10834971	A	C	0.0667	0.013949	1.737e-06	35354	0.08392	22.8647
11179_7_TSSK1B_TSSK1	rs2338626	C	A	-0.0894	0.009855	1.17e-19	34957	0.20595	82.2928
11179_7_TSSK1B_TSSK1	rs9673775	ATGTG	GTGTG	-0.0686	0.014585	2.556e-06	35356	0.0776	22.1226
11179_7_TSSK1B_TSSK1	rs4798787	A	G	-0.0448	0.009521	2.534e-06	35359	0.21268	22.1407
11179_7_TSSK1B_TSSK1	rs34093135	C	T	-0.113	0.024415	3.688e-06	35357	0.02687	21.4212
11179_7_TSSK1B_TSSK1	rs28368697	C	A	-0.0514	0.009392	4.434e-08	35341	0.22608	29.9509
11179_7_TSSK1B_TSSK1	rs2580539	T	A	-0.0784	0.016787	3.009e-06	35339	0.059	21.8115
11179_7_TSSK1B_TSSK1	rs147531749	T	G	-0.4001	0.074411	7.578e-08	35106	0.00295	28.911
11179_7_TSSK1B_TSSK1	rs11700278	A	G	0.0406	0.008771	3.676e-06	35364	0.2678	21.4266
11179_7_TSSK1B_TSSK1	rs142901587	A	G	0.1245	0.026929	3.777e-06	35358	0.02185	21.3746
11179_7_TSSK1B_TSSK1	rs7615767	G	A	0.0358	0.007824	4.749e-06	35351	0.4888	20.9367
11179_7_TSSK1B_TSSK1	rs79072917	G	T	0.0769	0.01538	5.737e-07	35344	0.06866	25
11179_7_TSSK1B_TSSK1	rs3129880	C	T	0.051	0.008332	9.306e-10	35430	0.31153	37.4664
11179_7_TSSK1B_TSSK1	rs73403125	C	T	0.0377	0.007538	5.695e-07	35392	0.35016	25.0133
11179_7_TSSK1B_TSSK1	rs57036769	C	T	-0.0493	0.010583	3.186e-06	35335	0.16004	21.7008
11186_12_TMEM52_TMM52	rs12563597	T	C	0.0357	0.007765	4.275e-06	35356	0.49337	21.1375
11186_12_TMEM52_TMM52	rs146340148	C	T	-0.0412	0.008334	7.662e-07	35329	0.3534	24.4392
11186_12_TMEM52_TMM52	rs76630178	G	A	0.0862	0.018276	2.399e-06	35343	0.04643	22.246
11186_12_TMEM52_TMM52	rs61854548	T	C	-0.0556	0.011905	3.01e-06	35345	0.12226	21.8118
11186_12_TMEM52_TMM52	rs58205855	G	A	-0.0431	0.009136	2.387e-06	35368	0.23678	22.2558
11186_12_TMEM52_TMM52	rs76765569	A	G	-0.1076	0.022117	1.144e-06	35356	0.03145	23.6686
11186_12_TMEM52_TMM52	rs144933924	T	C	-0.1057	0.022377	2.317e-06	35357	0.03015	22.3124
11186_12_TMEM52_TMM52	rs12932236	A	G	0.0595	0.012281	1.267e-06	35363	0.11471	23.4729
11186_12_TMEM52_TMM52	rs1801690	G	C	-0.1377	0.017391	2.416e-15	35361	0.05452	62.693
11186_12_TMEM52_TMM52	rs116842545	A	T	0.1287	0.027405	2.65e-06	35366	0.0197	22.0545
11186_12_TMEM52_TMM52	rs78940284	T	C	-0.1164	0.024693	2.43e-06	35329	0.0256	22.2207
11186_12_TMEM52_TMM52	rs75462368	A	C	0.0744	0.016013	3.381e-06	35217	0.06442	21.5874
11186_12_TMEM52_TMM52	rs79316338	A	G	0.1524	0.033219	4.48e-06	35358	0.01356	21.0473
11186_12_TMEM52_TMM52	rs16841116	T	C	0.051	0.010589	1.461e-06	35373	0.15924	23.1969
11186_12_TMEM52_TMM52	rs115497630	CCCCCA	CCCACA	-0.1619	0.034933	3.576e-06	35364	0.01212	21.4794
11186_12_TMEM52_TMM52	rs116178939	A	G	-0.191	0.040902	3.016e-06	35368	0.00849	21.8061
11186_12_TMEM52_TMM52	rs28455809	C	T	0.0447	0.008447	1.21e-07	35430	0.26647	28.0034
11186_12_TMEM52_TMM52	rs11521199	T	C	0.1036	0.020785	6.219e-07	35341	0.0347	24.8439
11186_12_TMEM52_TMM52	rs75361735	C	T	0.078	0.016735	3.148e-06	35355	0.05976	21.7239
12605_1_EXOSC3_Exosome_component_3	rs11585560	A	T	-0.0882	0.019105	3.903e-06	35350	0.04279	21.3129
12605_1_EXOSC3_Exosome_component_3	rs150494819	T	C	-0.0519	0.010159	3.24e-07	35342	0.19156	26.0995
12605_1_EXOSC3_Exosome_component_3	rs1674779	G	A	-0.0424	0.009186	3.922e-06	35339	0.2158	21.3049
12605_1_EXOSC3_Exosome_component_3	rs203688	A	G	-0.0472	0.007978	3.298e-09	35330	0.39961	35.0022
12605_1_EXOSC3_Exosome_component_3	rs76915552	T	C	0.0749	0.015624	1.636e-06	34957	0.0714	22.9815
12605_1_EXOSC3_Exosome_component_3	rs12889189	C	G	-0.0911	0.008851	7.585e-25	34957	0.28798	105.938
12605_1_EXOSC3_Exosome_component_3	rs4977155	C	T	-0.3123	0.010612	2.414e-190	34957	0.16663	866.063
12605_1_EXOSC3_Exosome_component_3	rs376083359	C	T	0.0732	0.011512	2.037e-10	34953	0.16146	40.4316
12605_1_EXOSC3_Exosome_component_3	rs62004579	T	C	-0.1307	0.027664	2.307e-06	35356	0.02037	22.3214
12605_1_EXOSC3_Exosome_component_3	rs8097317	T	C	0.0378	0.008266	4.813e-06	35325	0.42212	20.9119
12605_1_EXOSC3_Exosome_component_3	rs34649802	C	T	-0.0418	0.008804	2.056e-06	35344	0.27127	22.542
12605_1_EXOSC3_Exosome_component_3	rs2973275	A	G	-0.0418	0.009027	3.647e-06	35356	0.25197	21.442
12605_1_EXOSC3_Exosome_component_3	rs77628685	T	G	0.0749	0.01606	3.103e-06	35348	0.06299	21.7507
12605_1_EXOSC3_Exosome_component_3	rs77662364	T	C	0.1938	0.042231	4.452e-06	35358	0.00843	21.0593
12605_1_EXOSC3_Exosome_component_3	rs114607072	T	G	-0.1219	0.019425	3.486e-10	35431	0.04186	39.3809
12605_1_EXOSC3_Exosome_component_3	rs566567655	A	G	-0.1047	0.018405	1.28e-08	35429	0.04752	32.361
12605_1_EXOSC3_Exosome_component_3	rs9272742	T	C	0.0568	0.009898	9.559e-09	35430	0.19196	32.9308
12605_1_EXOSC3_Exosome_component_3	rs6916250	G	A	-0.0446	0.009593	3.333e-06	35331	0.20866	21.6153
12605_1_EXOSC3_Exosome_component_3	rs55878109	GTATGTATATATATATATATATATATTCTCTCTCTCTCTCTCTCTATATATATATATATCTCTCTCTCTCTCTATATATATATATATATAT	GTATGTATATATATATATATATATATTCTCTCTCTCTCTCTCTCTATATATATATATCTCTCTCTCTCTCTCTATATATATATATATATAT	-0.0467	0.010132	4.039e-06	35307	0.22844	21.2443
12605_1_EXOSC3_Exosome_component_3	rs6477097	C	A	-0.04	0.00825	1.244e-06	35349	0.34385	23.5078
13438_115_CHRD_CHRD	rs78531892	A	G	0.7235	0.137233	1.349e-07	35346	0.00085	27.7946
13438_115_CHRD_CHRD	rs192123799	C	T	-0.0562	0.010765	1.785e-07	35345	0.16871	27.2549
13438_115_CHRD_CHRD	rs145404231	G	A	-0.1453	0.029266	6.874e-07	35356	0.0175	24.6493
13438_115_CHRD_CHRD	rs118151599	G	A	0.1527	0.032981	3.658e-06	35358	0.01449	21.4363
13438_115_CHRD_CHRD	rs79269585	C	T	0.0968	0.021002	4.044e-06	35360	0.03524	21.2437
13438_115_CHRD_CHRD	rs3760905	GCCACT	GCCACG	0.0648	0.012735	3.613e-07	35339	0.10705	25.8912
13438_115_CHRD_CHRD	rs75393863	C	T	-0.0893	0.018993	2.58e-06	35370	0.04429	22.1063
13438_115_CHRD_CHRD	rs3761068	G	A	-0.0512	0.009325	3.999e-08	35363	0.22627	30.1469
13438_115_CHRD_CHRD	rs7581646	C	A	-0.0521	0.010707	1.138e-06	35358	0.15836	23.6777
13438_115_CHRD_CHRD	rs79469296	C	T	-0.1296	0.027407	2.26e-06	35344	0.0214	22.3608
13438_115_CHRD_CHRD	rs62177766	T	C	0.124	0.026107	2.037e-06	35349	0.02291	22.5595
13438_115_CHRD_CHRD	rs78317139	A	G	0.1325	0.028982	4.837e-06	35361	0.01906	20.9014
13438_115_CHRD_CHRD	rs201436647	ATGTGTGTGTGTGTGTGTGTGTGTGTGTGTATATATATATATG	ATGTGTGTGTGTGTGTGTGTGTGTGTGTATATATATATATATG	-0.3463	0.075499	4.5e-06	35356	0.00274	21.0389
13438_115_CHRD_CHRD	rs34095724	T	C	-0.1876	0.017478	7.1e-27	35349	0.05375	115.208
13438_115_CHRD_CHRD	rs139230359	A	T	-0.1416	0.030716	4.028e-06	35362	0.01676	21.2519
13438_115_CHRD_CHRD	rs7732279	A	C	0.4315	0.092681	3.228e-06	35350	0.00162	21.6761
13438_115_CHRD_CHRD	rs2523668	A	C	0.0766	0.010677	7.263e-13	35433	0.15764	51.4706
13438_115_CHRD_CHRD	rs805826	C	G	-0.0445	0.009155	1.17e-06	35433	0.23888	23.6267
13438_115_CHRD_CHRD	rs17612845	TCATCTTCTAAGACGGAGA	TCATCTTCTAAGACGGAGG	-0.1733	0.014176	2.297e-34	35433	0.08052	149.448
13438_115_CHRD_CHRD	rs3807306	T	G	0.0413	0.007811	1.239e-07	35345	0.49316	27.9568
13438_115_CHRD_CHRD	rs74599263	T	C	-0.0476	0.009892	1.496e-06	35360	0.19596	23.155
13651_54_ZFP91_ZFP91	rs372656794	T	C	0.1522	0.028006	5.491e-08	35315	0.02007	29.5343
13651_54_ZFP91_ZFP91	rs35989200	G	A	-0.0525	0.00889	3.52e-09	35351	0.25101	34.8751
13651_54_ZFP91_ZFP91	rs374088573	C	T	-0.0455	0.009275	9.309e-07	35336	0.24558	24.0655
13651_54_ZFP91_ZFP91	rs17552052	T	C	0.0647	0.013113	8.056e-07	35374	0.09807	24.3447
13651_54_ZFP91_ZFP91	rs7517914	GGCTAG	GGCTAA	-0.039	0.007952	9.357e-07	35360	0.47824	24.0534
13651_54_ZFP91_ZFP91	rs113050410	C	T	0.1702	0.036293	2.738e-06	35368	0.0117	21.9924
13651_54_ZFP91_ZFP91	rs17294827	T	C	-0.1583	0.033562	2.397e-06	35361	0.0144	22.2467
13651_54_ZFP91_ZFP91	rs148778335	T	C	-0.1184	0.025718	4.15e-06	35364	0.02322	21.1948
13651_54_ZFP91_ZFP91	rs57753181	AAAGGAAGGAAGGAAGGAAGGAAAGAGAGAAAGAAAGAAAG	AAAGGAAGGAAGGAAGGAAAGAAAGAGAGAAAGAAAGAAAG	-0.1983	0.04086	1.215e-06	35333	0.00915	23.5531
13651_54_ZFP91_ZFP91	rs7437965	A	G	-0.042	0.008997	3.037e-06	35349	0.24857	21.7923
13651_54_ZFP91_ZFP91	rs115775918	G	T	-0.0957	0.020119	1.968e-06	35360	0.03828	22.6262
13651_54_ZFP91_ZFP91	rs10039417	T	C	0.0497	0.010733	3.646e-06	35355	0.15804	21.4423
13651_54_ZFP91_ZFP91	rs9266141	G	C	0.0486	0.009599	4.126e-07	35440	0.20881	25.6342
13651_54_ZFP91_ZFP91	rs41559913	C	G	0.0519	0.007889	4.735e-11	35439	0.48969	43.2804
13651_54_ZFP91_ZFP91	rs117547036	A	G	-0.1125	0.023721	2.109e-06	35375	0.02802	22.4926
13651_54_ZFP91_ZFP91	rs9407660	C	T	0.0374	0.00781	1.679e-06	35372	0.4691	22.932
16305_10_CDH11_Cadherin_11	rs2063113	G	T	-0.0431	0.00903	1.814e-06	35371	0.32296	22.7813
16305_10_CDH11_Cadherin_11	rs114879247	C	T	0.1198	0.02254	1.067e-07	35364	0.03411	28.2492
16305_10_CDH11_Cadherin_11	rs2494252	G	A	-0.1693	0.035092	1.404e-06	35358	0.01405	23.2754
16305_10_CDH11_Cadherin_11	rs12094497	A	G	-0.1062	0.011758	1.683e-19	35364	0.15082	81.5797
16305_10_CDH11_Cadherin_11	rs12065184	C	A	-0.1067	0.017207	5.618e-10	35355	0.06358	38.452
16305_10_CDH11_Cadherin_11	rs139515985	C	T	0.183	0.034434	1.069e-07	35351	0.01434	28.2441
16305_10_CDH11_Cadherin_11	rs61804164	C	G	-0.2931	0.010665	2.801e-166	35351	0.18137	755.283
16305_10_CDH11_Cadherin_11	rs562986445	A	G	-0.1173	0.017001	5.214e-12	35351	0.06653	47.6044
16305_10_CDH11_Cadherin_11	rs10922094	CATTA	GATTA	-0.0468	0.008585	5.003e-08	35339	0.40155	29.7174
16305_10_CDH11_Cadherin_11	rs78695956	T	C	-0.098	0.021258	4.025e-06	35366	0.04142	21.2524
16305_10_CDH11_Cadherin_11	rs7300231	A	G	0.0561	0.011305	6.965e-07	35422	0.16286	24.6255
16305_10_CDH11_Cadherin_11	rs4762068	A	C	1.4416	0.305818	2.43e-06	35372	0.0002	22.221
16305_10_CDH11_Cadherin_11	rs118123972	T	G	0.1001	0.02169	3.932e-06	35369	0.0374	21.2985
16305_10_CDH11_Cadherin_11	rs75620838	A	G	0.06	0.012611	1.959e-06	35364	0.12709	22.6362
16305_10_CDH11_Cadherin_11	rs9554263	G	C	0.0474	0.010029	2.289e-06	35359	0.2206	22.3379
16305_10_CDH11_Cadherin_11	rs75332768	G	A	0.1322	0.028213	2.789e-06	35362	0.02261	21.9566
16305_10_CDH11_Cadherin_11	rs143499093	T	C	-0.148	0.031709	3.049e-06	35376	0.01846	21.785
16305_10_CDH11_Cadherin_11	rs117467353	G	A	-0.1254	0.025557	9.267e-07	35135	0.02724	24.0755
16305_10_CDH11_Cadherin_11	rs2841229	G	A	-0.1313	0.015226	6.497e-18	35112	0.08507	74.3632
16305_10_CDH11_Cadherin_11	rs184970346	G	A	0.1715	0.034399	6.177e-07	35112	0.01552	24.8563
16305_10_CDH11_Cadherin_11	rs72707610	T	C	-0.309	0.047985	1.199e-10	35113	0.00857	41.4673
16305_10_CDH11_Cadherin_11	rs113085281	T	C	0.1247	0.014632	1.564e-17	35105	0.09384	72.6316
16305_10_CDH11_Cadherin_11	rs7144319	T	C	-0.4075	0.006235	1e-200	35098	0.42995	4271.52
16305_10_CDH11_Cadherin_11	rs12890334	T	C	0.1697	0.010634	2.469e-57	34967	0.21327	254.666
16305_10_CDH11_Cadherin_11	rs2857374	C	G	-0.1145	0.009011	5.457e-37	34964	0.37471	161.46
16305_10_CDH11_Cadherin_11	rs190003442	GTGACAAAAAA	ATGACAAAAAA	-0.198	0.029706	2.639e-11	34966	0.02346	44.4265
16305_10_CDH11_Cadherin_11	rs114220545	T	C	-0.077	0.011445	1.721e-11	34964	0.17716	45.2637
16305_10_CDH11_Cadherin_11	rs7162855	G	T	-0.0633	0.013248	1.771e-06	35369	0.11619	22.83
16305_10_CDH11_Cadherin_11	rs12148488	T	G	0.0493	0.008288	2.713e-09	35361	0.48657	35.383
16305_10_CDH11_Cadherin_11	rs12597745	T	C	0.0505	0.00936	6.834e-08	35364	0.2735	29.1093
16305_10_CDH11_Cadherin_11	rs3803800	G	A	-0.0449	0.009748	4.107e-06	35374	0.24199	21.2159
16305_10_CDH11_Cadherin_11	rs73292853	G	C	0.1075	0.014785	3.569e-13	35357	0.08731	52.8657
16305_10_CDH11_Cadherin_11	rs79347227	C	T	0.1036	0.022629	4.69e-06	35357	0.03455	20.9599
16305_10_CDH11_Cadherin_11	rs4795311	T	C	-0.0537	0.01101	1.074e-06	35377	0.17399	23.7889
16305_10_CDH11_Cadherin_11	rs2934956	A	T	0.0498	0.009162	5.473e-08	35379	0.29601	29.5446
16305_10_CDH11_Cadherin_11	rs11879962	T	C	-0.4385	0.090002	1.104e-06	35377	0.00226	23.7375
16305_10_CDH11_Cadherin_11	rs11902705	A	G	-0.0455	0.008557	1.052e-07	35361	0.38536	28.2735
16305_10_CDH11_Cadherin_11	rs62161400	T	C	0.0505	0.009464	9.491e-08	35345	0.27532	28.473
16305_10_CDH11_Cadherin_11	rs56260553	T	C	-0.0836	0.00993	3.803e-17	35372	0.22676	70.8784
16305_10_CDH11_Cadherin_11	rs12152337	C	T	-0.0631	0.009129	4.789e-12	35358	0.30077	47.7763
16305_10_CDH11_Cadherin_11	rs10212190	T	A	-0.0396	0.008553	3.661e-06	35363	0.39961	21.4365
16305_10_CDH11_Cadherin_11	rs390288	A	C	0.0472	0.008358	1.633e-08	35281	0.48247	31.8918
16305_10_CDH11_Cadherin_11	rs1155043	G	A	0.05	0.008311	1.79e-09	35354	0.47254	36.1937
16305_10_CDH11_Cadherin_11	rs1841010	C	G	0.0736	0.009089	5.612e-16	35348	0.29625	65.5728
16305_10_CDH11_Cadherin_11	rs28986285	G	A	-0.1198	0.023428	3.163e-07	35448	0.03289	26.1483
16305_10_CDH11_Cadherin_11	rs2256312	G	A	-0.0453	0.008971	4.427e-07	35439	0.32864	25.4985
16305_10_CDH11_Cadherin_11	rs7773030	AGGAA	AGGAG	0.061	0.009222	3.718e-11	35439	0.29264	43.7532
16305_10_CDH11_Cadherin_11	rs9271370	T	C	0.1135	0.009023	2.777e-36	35439	0.31242	158.23
16305_10_CDH11_Cadherin_11	rs3822960	T	C	-0.143	0.008841	7.627e-59	35350	0.33381	261.619
16305_10_CDH11_Cadherin_11	rs113853479	G	A	-0.1625	0.031495	2.476e-07	35342	0.01819	26.6209
16305_10_CDH11_Cadherin_11	rs35868295	G	T	0.0723	0.01383	1.716e-07	35374	0.10191	27.3295
16305_10_CDH11_Cadherin_11	rs1375238	A	G	-0.0394	0.008589	4.492e-06	35363	0.36956	21.043
16305_10_CDH11_Cadherin_11	rs17552904	T	G	-0.0482	0.010297	2.854e-06	35337	0.20379	21.9115
16305_10_CDH11_Cadherin_11	rs3778754	G	C	0.0402	0.008331	1.397e-06	35351	0.47299	23.284
16305_10_CDH11_Cadherin_11	rs2360716	GGGTAGGGGCGTGGGGGAGTTACTGAGCATGCGCCCGGGTAGGGGCGT	AGGTAGGGGCGTGGGGGAGTTACTGAGCATGCGCCCGGGTAGGGGCGT	0.0672	0.013652	8.551e-07	35169	0.1085	24.2296
16305_10_CDH11_Cadherin_11	rs2172844	A	G	-0.1844	0.039522	3.074e-06	35350	0.01093	21.7693
17672_184_GIF_Gastric_intrinsic_factor	rs333947	A	G	-0.0676	0.011185	1.507e-09	35349	0.14937	36.5276
17672_184_GIF_Gastric_intrinsic_factor	rs351359	G	A	0.0383	0.007958	1.487e-06	35344	0.46569	23.1627
17672_184_GIF_Gastric_intrinsic_factor	rs72685697	C	T	-0.1287	0.027597	3.107e-06	35346	0.02123	21.7487
17672_184_GIF_Gastric_intrinsic_factor	rs113608306	T	C	-0.2074	0.043093	1.488e-06	35340	0.00851	23.1635
17672_184_GIF_Gastric_intrinsic_factor	rs10922098	T	C	-0.043	0.008091	1.071e-07	35338	0.40011	28.2444
17672_184_GIF_Gastric_intrinsic_factor	rs17628583	C	T	0.1052	0.020986	5.363e-07	35353	0.03639	25.1288
17672_184_GIF_Gastric_intrinsic_factor	rs2461155	C	T	0.0515	0.009809	1.518e-07	35353	0.20777	27.5654
17672_184_GIF_Gastric_intrinsic_factor	rs565840574	G	A	0.0709	0.008284	1.142e-17	35353	0.35872	73.2508
17672_184_GIF_Gastric_intrinsic_factor	rs117739035	T	G	0.0908	0.019739	4.222e-06	35349	0.04221	21.1603
17672_184_GIF_Gastric_intrinsic_factor	rs2472632	AAT	CAT	-0.0675	0.00809	7.195e-17	35359	0.40515	69.6162
17672_184_GIF_Gastric_intrinsic_factor	rs67519817	G	A	0.0652	0.011378	1.003e-08	35369	0.14069	32.837
17672_184_GIF_Gastric_intrinsic_factor	rs147248736	T	C	-0.2161	0.02653	3.776e-16	35371	0.02267	66.3491
17672_184_GIF_Gastric_intrinsic_factor	rs113697983	A	G	-0.1349	0.025523	1.254e-07	35363	0.0251	27.9358
17672_184_GIF_Gastric_intrinsic_factor	rs61891807	A	T	-0.1678	0.018407	7.788e-20	35369	0.04959	83.1032
17672_184_GIF_Gastric_intrinsic_factor	rs7925931	G	A	0.145	0.019323	6.181e-14	35370	0.04584	56.3102
17672_184_GIF_Gastric_intrinsic_factor	rs79513412	G	A	-0.1295	0.020182	1.393e-10	35372	0.04173	41.1729
17672_184_GIF_Gastric_intrinsic_factor	rs11606350	A	G	-0.4755	0.026528	7.563e-72	35372	0.02311	321.286
17672_184_GIF_Gastric_intrinsic_factor	rs79819793	C	G	-0.1001	0.016279	7.802e-10	35367	0.06476	37.8105
17672_184_GIF_Gastric_intrinsic_factor	rs7938323	G	A	-0.1861	0.008093	5.215e-117	35363	0.38778	528.778
17672_184_GIF_Gastric_intrinsic_factor	rs174573	A	G	0.0463	0.008877	1.83e-07	35367	0.27892	27.2038
17672_184_GIF_Gastric_intrinsic_factor	rs4766894	A	T	-0.0501	0.010653	2.566e-06	35372	0.16922	22.1173
17672_184_GIF_Gastric_intrinsic_factor	rs3897926	G	T	0.0373	0.007995	3.081e-06	35361	0.41741	21.7661
17672_184_GIF_Gastric_intrinsic_factor	rs7173571	C	T	-0.0485	0.007924	9.33e-10	35364	0.4742	37.4623
17672_184_GIF_Gastric_intrinsic_factor	rs77663612	G	C	-0.0875	0.018192	1.511e-06	35323	0.04838	23.1342
17672_184_GIF_Gastric_intrinsic_factor	rs6503327	G	A	0.0487	0.010589	4.244e-06	35366	0.16893	21.1518
17672_184_GIF_Gastric_intrinsic_factor	rs143466349	G	C	0.1338	0.023164	7.639e-09	35372	0.0288	33.3645
17672_184_GIF_Gastric_intrinsic_factor	rs492602	G	A	0.0513	0.008129	2.771e-10	35377	0.39439	39.8254
17672_184_GIF_Gastric_intrinsic_factor	rs483109	C	T	-0.0534	0.008695	8.168e-10	35358	0.29096	37.7175
17672_184_GIF_Gastric_intrinsic_factor	rs10197326	ATATATATATGTATATATATGTATATATATATGTGTA	ATATATATATGTATATATATGTATATATATGTGTGTA	-0.057	0.011226	3.825e-07	35241	0.1822	25.781
17672_184_GIF_Gastric_intrinsic_factor	rs197555	TTCCCTTTTTTCTTTTTTTT	TTCCCTTTTTTCCTTTTTTT	-0.0369	0.007916	3.14e-06	35356	0.49591	21.7291
17672_184_GIF_Gastric_intrinsic_factor	rs68042293	A	G	-0.0587	0.011313	2.12e-07	35366	0.14704	26.9228
17672_184_GIF_Gastric_intrinsic_factor	rs73157910	TTTTTTTTTTTTTTT	GTTTTTTTTTTTTTT	0.0529	0.010848	1.081e-06	35348	0.16047	23.78
17672_184_GIF_Gastric_intrinsic_factor	rs55958900	C	A	-0.0723	0.013181	4.126e-08	35363	0.10156	30.0871
17672_184_GIF_Gastric_intrinsic_factor	rs72650619	A	G	0.0706	0.014034	4.889e-07	35322	0.08784	25.3073
17672_184_GIF_Gastric_intrinsic_factor	rs113831293	C	T	0.0735	0.013791	9.852e-08	35317	0.09159	28.4042
17672_184_GIF_Gastric_intrinsic_factor	rs2844619	G	C	0.0422	0.008191	2.573e-07	35439	0.39585	26.5431
17672_184_GIF_Gastric_intrinsic_factor	rs9272800	G	C	-0.0541	0.007953	1.027e-11	35438	0.4471	46.2735
17672_184_GIF_Gastric_intrinsic_factor	rs2785901	C	T	0.1689	0.031585	8.921e-08	35343	0.01779	28.5955
17672_184_GIF_Gastric_intrinsic_factor	rs117914148	A	G	0.2904	0.03889	8.187e-14	35351	0.01019	55.7593
17672_184_GIF_Gastric_intrinsic_factor	rs117704939	A	G	0.2217	0.019994	1.426e-28	35349	0.04156	122.951
17672_184_GIF_Gastric_intrinsic_factor	rs17080912	C	T	0.2472	0.014117	1.174e-68	35354	0.08758	306.628
17672_184_GIF_Gastric_intrinsic_factor	rs79149498	A	G	-0.1526	0.017905	1.561e-17	35354	0.05316	72.6374
17672_184_GIF_Gastric_intrinsic_factor	rs13200922	GTAACGAA	ATAACGAA	0.3007	0.008745	1e-200	35355	0.29279	1182.35
17672_184_GIF_Gastric_intrinsic_factor	rs76380805	C	G	0.1626	0.012506	1.201e-38	35355	0.11717	169.046
17672_184_GIF_Gastric_intrinsic_factor	rs191275193	A	G	0.1902	0.026147	3.484e-13	35355	0.02561	52.9148
17672_184_GIF_Gastric_intrinsic_factor	rs9385262	T	C	-0.0768	0.012102	2.211e-10	35355	0.12694	40.2725
17672_184_GIF_Gastric_intrinsic_factor	rs35503474	T	A	-0.0411	0.008833	3.27e-06	35358	0.27695	21.6505
17672_184_GIF_Gastric_intrinsic_factor	rs2920281	T	C	-0.0914	0.007944	1.243e-30	35296	0.45936	132.377
17672_184_GIF_Gastric_intrinsic_factor	rs2073926	T	A	-0.0734	0.015672	2.821e-06	35368	0.07091	21.9353
17672_184_GIF_Gastric_intrinsic_factor	rs635634	C	T	0.1787	0.01176	3.78e-52	35371	0.12995	230.906
17711_13_VAMP1_VAMP1	rs189327360	C	T	0.0824	0.017333	1.995e-06	35339	0.05352	22.5999
17711_13_VAMP1_VAMP1	rs61802335	C	T	-0.0589	0.010058	4.739e-09	35351	0.18201	34.2931
17711_13_VAMP1_VAMP1	rs10922098	T	C	-0.0466	0.007923	4.054e-09	35338	0.40011	34.5933
17711_13_VAMP1_VAMP1	rs7984231	C	T	-0.1554	0.032369	1.58e-06	35359	0.01517	23.0485
17711_13_VAMP1_VAMP1	rs17320899	C	T	-0.0462	0.009591	1.458e-06	35362	0.20682	23.2036
17711_13_VAMP1_VAMP1	rs148398852	T	C	-0.1332	0.028672	3.39e-06	35297	0.01947	21.582
17711_13_VAMP1_VAMP1	rs5766533	T	C	0.0464	0.010003	3.506e-06	35375	0.18467	21.5167
17711_13_VAMP1_VAMP1	rs142404722	C	A	-0.0691	0.01471	2.635e-06	35367	0.0752	22.0664
17711_13_VAMP1_VAMP1	rs2523451	A	G	0.0471	0.008403	2.08e-08	35439	0.30714	31.4176
17711_13_VAMP1_VAMP1	rs41556615	C	T	0.0769	0.007865	1.405e-22	35439	0.41925	95.5994
17711_13_VAMP1_VAMP1	rs9273165	T	C	0.051	0.007716	3.859e-11	35439	0.48321	43.6874
17711_13_VAMP1_VAMP1	rs3757387	C	T	0.0387	0.007773	6.389e-07	35351	0.46709	24.7882
17711_13_VAMP1_VAMP1	rs76016943	T	G	-0.1046	0.022292	2.703e-06	35342	0.03195	22.0174
17711_13_VAMP1_VAMP1	rs641002	G	A	-0.0377	0.007895	1.796e-06	35364	0.42157	22.8023
18400_52_ALKBH2_ALKB2	rs10922098	T	C	-0.0504	0.007913	1.904e-10	35338	0.40011	40.5675
18400_52_ALKBH2_ALKB2	rs149600251	T	C	-0.1537	0.033407	4.208e-06	35322	0.01383	21.1677
18400_52_ALKBH2_ALKB2	rs117205714	T	C	-0.0638	0.011769	5.922e-08	35366	0.1233	29.3875
18400_52_ALKBH2_ALKB2	rs61916605	A	G	0.1325	0.028851	4.377e-06	35320	0.01833	21.0916
18400_52_ALKBH2_ALKB2	rs443544	G	A	-0.0482	0.010121	1.915e-06	35361	0.17994	22.6802
18400_52_ALKBH2_ALKB2	rs2891469	G	C	0.0367	0.007983	4.282e-06	35369	0.37207	21.1349
18400_52_ALKBH2_ALKB2	rs12897483	T	G	-0.0439	0.009151	1.607e-06	34966	0.25403	23.014
18400_52_ALKBH2_ALKB2	rs113493922	C	G	0.0807	0.011071	3.122e-13	34964	0.16679	53.1341
18400_52_ALKBH2_ALKB2	rs55648536	G	T	0.0408	0.007975	3.119e-07	34964	0.4274	26.1733
18400_52_ALKBH2_ALKB2	rs28689067	C	T	-0.0525	0.009966	1.378e-07	35344	0.1851	27.7509
18400_52_ALKBH2_ALKB2	rs11465740	T	C	0.1012	0.019517	2.158e-07	35366	0.04061	26.8865
18400_52_ALKBH2_ALKB2	rs3058403	AGTAAATAAATAAATAAATTAATTAATT	AGTAAATAAATAAATAAATAAATTAATT	-0.0447	0.008826	4.091e-07	35377	0.25807	25.65
18400_52_ALKBH2_ALKB2	rs41559913	C	G	0.0614	0.007843	4.913e-15	35439	0.48969	61.2876
18400_52_ALKBH2_ALKB2	rs701831	C	T	0.0589	0.009218	1.66e-10	35439	0.22346	40.8279
18400_52_ALKBH2_ALKB2	rs79522657	C	G	0.123	0.025816	1.894e-06	35340	0.02238	22.7003
18400_52_ALKBH2_ALKB2	rs3823536	A	G	0.0408	0.00775	1.403e-07	35351	0.47908	27.7151
18400_52_ALKBH2_ALKB2	rs12380442	T	C	0.0797	0.017423	4.776e-06	35356	0.0525	20.9253
19637_9_CRH_CRH	rs2224605	C	T	-0.0488	0.007745	2.957e-10	35366	0.4533	39.7006
19637_9_CRH_CRH	rs575211862	T	C	-0.0645	0.011167	7.661e-09	35349	0.1541	33.3616
19637_9_CRH_CRH	rs76228664	C	T	0.0859	0.017314	7.004e-07	35368	0.05267	24.6145
19637_9_CRH_CRH	rs181947796	T	C	-0.1069	0.021545	6.988e-07	35362	0.0324	24.6185
19637_9_CRH_CRH	rs73026491	C	T	-0.1451	0.031627	4.478e-06	35316	0.01529	21.0484
19637_9_CRH_CRH	rs11113781	A	C	0.038	0.00771	8.292e-07	35379	0.47758	24.2917
19637_9_CRH_CRH	rs4906263	C	G	-0.0464	0.008136	1.177e-08	35376	0.3462	32.5248
19637_9_CRH_CRH	rs185230981	A	C	0.2135	0.045367	2.526e-06	35377	0.00684	22.147
19637_9_CRH_CRH	rs8045637	TTTTTTTTCTTTTCT	TCTTTTTTCTTTTCT	0.0403	0.007973	4.317e-07	35370	0.38742	25.5486
19637_9_CRH_CRH	rs1801690	G	C	0.1932	0.017313	6.437e-29	35370	0.05452	124.529
19637_9_CRH_CRH	rs34347854	G	C	0.0394	0.008564	4.209e-06	35360	0.2879	21.166
19637_9_CRH_CRH	rs11903113	TCATTT	TCACTT	-0.0521	0.011214	3.386e-06	35346	0.1403	21.5851
19637_9_CRH_CRH	rs16830320	T	C	-0.1106	0.022639	1.032e-06	35347	0.03053	23.8669
19637_9_CRH_CRH	rs9258801	T	C	-0.0464	0.008233	1.74e-08	35446	0.32353	31.7629
19637_9_CRH_CRH	rs9273429	A	G	0.0508	0.007801	7.42e-11	35439	0.4381	42.406
19637_9_CRH_CRH	rs112647257	T	A	-0.0896	0.016337	4.147e-08	35435	0.06025	30.0796
19637_9_CRH_CRH	rs34556813	T	C	-0.1354	0.023408	7.279e-09	35357	0.02816	33.4587
19637_9_CRH_CRH	rs140431426	G	A	0.1241	0.027181	4.98e-06	35345	0.02009	20.8455
19637_9_CRH_CRH	rs372376937	G	C	-0.1179	0.025265	3.063e-06	35373	0.02576	21.7765
3025_50_FGF2_bFGF	rs7529925	T	C	0.0522	0.009057	8.247e-09	35343	0.25657	33.2179
3025_50_FGF2_bFGF	rs7488456	A	G	0.0406	0.007883	2.599e-07	35357	0.45929	26.5258
3025_50_FGF2_bFGF	rs2189271	T	C	-0.0416	0.007997	1.97e-07	35368	0.40386	27.0603
3025_50_FGF2_bFGF	rs2072245	C	T	0.0381	0.007876	1.316e-06	35362	0.43344	23.4012
3025_50_FGF2_bFGF	rs56812919	A	C	0.0444	0.009481	2.825e-06	35354	0.21867	21.931
3025_50_FGF2_bFGF	rs147553474	C	T	-0.0697	0.014745	2.28e-06	35372	0.07517	22.3448
3025_50_FGF2_bFGF	rs387517	G	T	0.0365	0.007984	4.845e-06	35356	0.39241	20.8999
3025_50_FGF2_bFGF	rs13062635	G	C	0.0457	0.007923	8.031e-09	35357	0.43082	33.27
3025_50_FGF2_bFGF	rs13137091	G	C	-0.0434	0.008763	7.322e-07	35344	0.30746	24.5287
3025_50_FGF2_bFGF	rs151131475	C	G	-0.1554	0.021508	5.001e-13	35362	0.03556	52.2038
3025_50_FGF2_bFGF	rs191396559	A	G	0.1335	0.022124	1.599e-09	35360	0.03336	36.4112
3025_50_FGF2_bFGF	rs143596212	G	A	-0.2088	0.023017	1.173e-19	35360	0.03028	82.2931
3025_50_FGF2_bFGF	rs147637599	T	C	-0.3899	0.031546	4.325e-35	35351	0.0167	152.763
3025_50_FGF2_bFGF	rs1849430	T	C	-0.3801	0.006683	1e-200	35351	0.37797	3234.84
3025_50_FGF2_bFGF	rs10518406	G	A	-0.3832	0.022021	7.975e-68	35351	0.03412	302.815
3025_50_FGF2_bFGF	rs114233251	T	C	-0.1696	0.016432	5.652e-25	35352	0.06514	106.53
3025_50_FGF2_bFGF	rs4833908	C	T	-0.1001	0.009785	1.455e-24	35347	0.21522	104.652
3025_50_FGF2_bFGF	rs115217243	A	G	-0.1364	0.023442	5.937e-09	35353	0.03187	33.8563
3025_50_FGF2_bFGF	rs1532885	A	G	-0.2162	0.032066	1.558e-11	35352	0.0159	45.4592
3025_50_FGF2_bFGF	rs72679656	C	T	-0.1605	0.031229	2.755e-07	35359	0.01631	26.414
3025_50_FGF2_bFGF	rs13109350	T	C	-0.1021	0.020866	9.924e-07	35361	0.03777	23.9427
3025_50_FGF2_bFGF	rs1023962	C	T	-0.3853	0.083775	4.241e-06	35373	0.0022	21.1529
3025_50_FGF2_bFGF	rs34510	C	T	0.2567	0.050634	3.985e-07	35343	0.00678	25.702
3025_50_FGF2_bFGF	rs7446338	ATT	TTT	-0.3379	0.072531	3.182e-06	35374	0.00284	21.7035
3025_50_FGF2_bFGF	rs6897018	G	A	-0.0449	0.009828	4.908e-06	35372	0.19681	20.8719
3025_50_FGF2_bFGF	rs150468614	T	C	0.2094	0.044492	2.521e-06	35364	0.00763	22.1508
3025_50_FGF2_bFGF	rs200981828	AAAAAAAA	AAAAATAA	-0.1023	0.022086	3.623e-06	35380	0.03381	21.4544
3025_50_FGF2_bFGF	rs6993770	T	A	-0.0842	0.009403	3.408e-19	35365	0.22448	80.1847
3025_50_FGF2_bFGF	rs3780420	C	T	0.0456	0.008144	2.153e-08	35345	0.35496	31.3512
3025_50_FGF2_bFGF	rs17250281	TT	TA	0.1144	0.024787	3.924e-06	35257	0.0273	21.3012
3485_28_B2M_b2_Microglobulin	rs2075998	C	T	0.0398	0.008407	2.202e-06	35371	0.37473	22.4122
3485_28_B2M_b2_Microglobulin	rs116689701	A	G	0.0998	0.019548	3.302e-07	35372	0.04487	26.0649
3485_28_B2M_b2_Microglobulin	rs12126578	C	A	-0.0378	0.008117	3.208e-06	35349	0.48174	21.6867
3485_28_B2M_b2_Microglobulin	rs61881307	AGAG	GGAG	-0.0462	0.010027	4.076e-06	35369	0.19816	21.2296
3485_28_B2M_b2_Microglobulin	rs3184504	C	T	-0.0818	0.008342	1.062e-22	35371	0.37862	96.1538
3485_28_B2M_b2_Microglobulin	rs55944555	A	G	-0.0834	0.017944	3.355e-06	35369	0.05209	21.602
3485_28_B2M_b2_Microglobulin	rs61954078	AAGGGAGGAAGGGAGGGAGGGAGGGAGGG	AAGGGAGGGAGGGAGGGAGGGAGGGAGGG	0.6903	0.150778	4.689e-06	35339	0.00084	20.9604
3485_28_B2M_b2_Microglobulin	rs1906412	C	G	-0.0473	0.009676	1.016e-06	35362	0.22223	23.8963
3485_28_B2M_b2_Microglobulin	rs11634028	A	T	0.0498	0.009791	3.654e-07	35361	0.21793	25.8705
3485_28_B2M_b2_Microglobulin	rs77924615	A	G	-0.0655	0.010236	1.566e-10	35355	0.19701	40.947
3485_28_B2M_b2_Microglobulin	rs74439742	T	C	-0.0665	0.011883	2.189e-08	35370	0.13489	31.3178
3485_28_B2M_b2_Microglobulin	rs150348	C	A	0.0389	0.00831	2.852e-06	35371	0.40383	21.9128
3485_28_B2M_b2_Microglobulin	rs75307105	A	G	-0.0784	0.01612	1.154e-06	35348	0.06863	23.6539
3485_28_B2M_b2_Microglobulin	rs73042687	T	G	0.0469	0.010194	4.208e-06	35359	0.19781	21.1669
3485_28_B2M_b2_Microglobulin	rs66478236	T	C	0.0445	0.009222	1.398e-06	35367	0.26119	23.2847
3485_28_B2M_b2_Microglobulin	rs41270643	T	C	-0.125	0.026757	2.987e-06	35447	0.02294	21.8245
3485_28_B2M_b2_Microglobulin	rs9260278	G	T	-0.0573	0.009577	2.193e-09	35443	0.25282	35.7973
3485_28_B2M_b2_Microglobulin	rs9501352	A	G	-0.0601	0.008088	1.082e-13	35439	0.49921	55.2162
3485_28_B2M_b2_Microglobulin	rs3132516	GTGCCG	TTGCCG	-0.1043	0.008224	7.341e-37	35439	0.39733	160.843
3485_28_B2M_b2_Microglobulin	rs9266141	G	C	0.1834	0.009981	2.073e-75	35440	0.20881	337.637
3485_28_B2M_b2_Microglobulin	rs9274286	A	C	-0.0914	0.009249	4.998e-23	35437	0.24187	97.6569
3485_28_B2M_b2_Microglobulin	rs3128928	AAAGAGAGCCACAACCCC	AAAGAGAGCCACCACCCC	0.0452	0.009869	4.648e-06	35437	0.21955	20.9764
3485_28_B2M_b2_Microglobulin	rs11203609	A	G	0.0385	0.008154	2.338e-06	35363	0.44048	22.2936
3485_28_B2M_b2_Microglobulin	rs477037	G	A	-0.0402	0.008342	1.441e-06	35373	0.36868	23.2226
3487_32_CXCL13_BLC	rs10754199	G	A	-0.0402	0.008186	9.08e-07	35339	0.39961	24.1162
3487_32_CXCL13_BLC	rs113334051	T	C	0.1537	0.030573	4.976e-07	35353	0.01739	25.2739
3487_32_CXCL13_BLC	rs10849448	G	A	-0.0532	0.008893	2.197e-09	35380	0.28422	35.7871
3487_32_CXCL13_BLC	rs7310615	G	C	-0.0518	0.008298	4.316e-10	35370	0.37607	38.9684
3487_32_CXCL13_BLC	rs7322136	T	C	0.0463	0.009756	2.079e-06	35342	0.21381	22.5226
3487_32_CXCL13_BLC	rs77262773	T	C	0.1358	0.026642	3.446e-07	35371	0.02263	25.9816
3487_32_CXCL13_BLC	rs190712692	A	G	0.103	0.020211	3.466e-07	35368	0.04063	25.9716
3487_32_CXCL13_BLC	rs12166583	A	C	-0.0747	0.009109	2.391e-16	35366	0.26524	67.2512
3487_32_CXCL13_BLC	rs73165163	A	T	-0.0602	0.012842	2.761e-06	35378	0.11199	21.9749
3487_32_CXCL13_BLC	rs1485161	G	C	-0.1029	0.022205	3.584e-06	35358	0.03464	21.4748
3487_32_CXCL13_BLC	rs34844599	C	T	-0.0528	0.010416	3.998e-07	35362	0.1808	25.696
3487_32_CXCL13_BLC	rs10018714	T	A	0.0975	0.020848	2.916e-06	35359	0.04044	21.8716
3487_32_CXCL13_BLC	rs355678	G	A	-0.0495	0.009737	3.698e-07	35359	0.22055	25.844
3487_32_CXCL13_BLC	rs4834275	T	C	-0.0745	0.016142	3.927e-06	35355	0.06557	21.3009
3487_32_CXCL13_BLC	rs147758947	GCCCA	GCCCG	0.076	0.016312	3.174e-06	35344	0.06722	21.7076
3487_32_CXCL13_BLC	rs2596569	T	C	0.0617	0.008977	6.283e-12	35440	0.27341	47.2398
3487_32_CXCL13_BLC	rs4367411	T	C	0.0584	0.009539	9.227e-10	35439	0.22393	37.4818
3487_32_CXCL13_BLC	rs62447171	A	G	-0.0496	0.009982	6.728e-07	35337	0.20053	24.6904
4141_79_CXCL10_IP_10	rs12293095	T	C	-0.0425	0.009087	2.914e-06	35364	0.27403	21.8744
4141_79_CXCL10_IP_10	rs79745022	C	A	0.1772	0.037577	2.409e-06	35346	0.01166	22.2374
4141_79_CXCL10_IP_10	rs3184504	C	T	-0.0935	0.008318	2.567e-29	35371	0.37862	126.353
4141_79_CXCL10_IP_10	rs1952839	C	T	0.1041	0.020764	5.342e-07	35363	0.0381	25.135
4141_79_CXCL10_IP_10	rs11622006	T	A	-0.0433	0.008557	4.185e-07	35356	0.34135	25.6055
4141_79_CXCL10_IP_10	rs55990593	G	A	-0.0501	0.009174	4.73e-08	35367	0.26535	29.8235
4141_79_CXCL10_IP_10	rs817551	A	C	-0.0381	0.008235	3.715e-06	35369	0.40428	21.4054
4141_79_CXCL10_IP_10	rs74179925	AATAAATAAAT	AAAAAATAAAT	-0.0488	0.009485	2.673e-07	35379	0.2366	26.4707
4141_79_CXCL10_IP_10	rs2732857	G	A	0.045	0.009713	3.604e-06	35366	0.22292	21.4644
4141_79_CXCL10_IP_10	rs6752770	CGTGCCCT	CATGCCCT	0.041	0.008755	2.827e-06	35371	0.29852	21.9308
4141_79_CXCL10_IP_10	rs113341849	A	G	-0.1037	0.012479	9.593e-17	35343	0.11937	69.0554
4141_79_CXCL10_IP_10	rs13127365	G	A	0.0968	0.019997	1.294e-06	35352	0.04111	23.4326
4141_79_CXCL10_IP_10	rs72650805	G	C	0.1942	0.038545	4.699e-07	35350	0.0112	25.3841
4141_79_CXCL10_IP_10	rs6532086	A	G	0.0689	0.008091	1.65e-17	35354	0.49372	72.516
4141_79_CXCL10_IP_10	rs1532985	T	G	0.4029	0.050127	9.159e-16	35357	0.00693	64.6028
4141_79_CXCL10_IP_10	rs76347664	A	T	0.1222	0.022512	5.695e-08	35349	0.03244	29.4655
4141_79_CXCL10_IP_10	rs9501587	A	G	-0.0532	0.011553	4.131e-06	35440	0.14365	21.2048
4141_79_CXCL10_IP_10	rs9273366	TGTAGTTACCTCCCTCATAACCGGGAAA	TGTAGTGACCTCCCTCATAACCGGGAAA	-0.0644	0.010732	1.967e-09	35439	0.1701	36.0089
4141_79_CXCL10_IP_10	rs211161	G	T	0.152	0.031847	1.816e-06	35343	0.01526	22.7798
4141_79_CXCL10_IP_10	rs62447171	A	G	-0.0465	0.010032	3.565e-06	35337	0.20053	21.4848
4141_79_CXCL10_IP_10	rs485940	CACT	CTCT	-0.0488	0.010293	2.126e-06	35367	0.19003	22.4779
4141_79_CXCL10_IP_10	rs10817685	ATATATTTATAATATAAAATGTTTATTTTATAATATATTTATAATATAAA	ATATATTTATAACATAAAATGTTTATTTTATAATATATTTATAATATAAA	-0.0424	0.008211	2.421e-07	35361	0.40765	26.6649
5689_1_DEFB112_DB112	rs61918988	T	C	0.0473	0.009936	1.933e-06	35369	0.20799	22.662
5689_1_DEFB112_DB112	rs3184504	C	T	-0.0473	0.008287	1.143e-08	35371	0.37862	32.5782
5689_1_DEFB112_DB112	rs112873001	G	A	-0.1513	0.028231	8.354e-08	35135	0.0215	28.7227
5689_1_DEFB112_DB112	rs77145203	T	C	-0.1985	0.040067	7.261e-07	35102	0.00988	24.5441
5689_1_DEFB112_DB112	rs145802336	A	G	0.1088	0.023827	4.964e-06	35100	0.0312	20.8506
5689_1_DEFB112_DB112	rs61996962	T	C	-0.1172	0.022453	1.792e-07	34966	0.03539	27.2462
5689_1_DEFB112_DB112	rs12434146	A	C	0.2637	0.020215	6.805e-39	34966	0.04441	170.166
5689_1_DEFB112_DB112	rs149028582	T	C	0.2237	0.032155	3.48e-12	34966	0.01721	48.3988
5689_1_DEFB112_DB112	rs61995551	A	G	-0.3434	0.010394	1e-200	34966	0.18448	1091.53
5689_1_DEFB112_DB112	rs10134059	C	T	-0.2343	0.025468	3.585e-20	34966	0.02621	84.636
5689_1_DEFB112_DB112	rs151256582	T	C	-0.4277	0.028997	3.091e-49	34966	0.02075	217.557
5689_1_DEFB112_DB112	rs61999241	C	A	0.1062	0.018641	1.219e-08	34966	0.04808	32.4572
5689_1_DEFB112_DB112	rs1863457	G	C	0.0403	0.008738	3.989e-06	35363	0.30408	21.2709
5689_1_DEFB112_DB112	rs138498370	T	C	-0.1047	0.021885	1.717e-06	35332	0.0354	22.8876
5689_1_DEFB112_DB112	rs117251155	G	C	-0.1667	0.036479	4.882e-06	35382	0.01139	20.8826
5689_1_DEFB112_DB112	rs12623227	C	G	0.0659	0.011519	1.06e-08	35349	0.14174	32.7296
5689_1_DEFB112_DB112	rs11718980	A	G	-0.0379	0.008247	4.317e-06	35206	0.38397	21.1196
5689_1_DEFB112_DB112	rs9466848	A	G	0.2383	0.050734	2.639e-06	35364	0.00666	22.0623
5689_1_DEFB112_DB112	rs9451365	T	C	0.0382	0.008235	3.504e-06	35345	0.38937	21.5179
5689_1_DEFB112_DB112	rs62458971	G	A	-0.1615	0.033606	1.542e-06	35349	0.01473	23.0947
5689_1_DEFB112_DB112	rs13259748	T	C	-0.0383	0.008317	4.119e-06	35368	0.36289	21.2063
5713_9_IFNL3_IFN_lambda_3	rs142790749	C	A	0.0373	0.008143	4.64e-06	35349	0.35647	20.9821
5713_9_IFNL3_IFN_lambda_3	rs1923642	A	G	0.0543	0.01187	4.77e-06	35355	0.12277	20.9266
5713_9_IFNL3_IFN_lambda_3	rs10922094	CATTA	GATTA	-0.038	0.007969	1.857e-06	35339	0.40155	22.7384
5713_9_IFNL3_IFN_lambda_3	rs113527240	TGAC	CGAC	0.2854	0.060482	2.373e-06	35370	0.004	22.2667
5713_9_IFNL3_IFN_lambda_3	rs75531513	G	T	-0.088	0.018417	1.769e-06	35370	0.04755	22.8311
5713_9_IFNL3_IFN_lambda_3	rs61896770	A	G	0.098	0.021331	4.342e-06	35356	0.03311	21.1072
5713_9_IFNL3_IFN_lambda_3	rs75195561	T	C	0.1748	0.034805	5.106e-07	35373	0.01244	25.2232
5713_9_IFNL3_IFN_lambda_3	rs3184504	C	T	-0.0426	0.008065	1.275e-07	35371	0.37862	27.9004
5713_9_IFNL3_IFN_lambda_3	rs34793466	C	T	0.0492	0.010638	3.748e-06	34966	0.16907	21.39
5713_9_IFNL3_IFN_lambda_3	rs7254729	C	T	-0.0444	0.007983	2.669e-08	35361	0.39529	30.9338
5713_9_IFNL3_IFN_lambda_3	rs182887054	T	C	-0.2673	0.04992	8.577e-08	35362	0.00654	28.6714
5713_9_IFNL3_IFN_lambda_3	rs62122869	T	C	0.06	0.010018	2.108e-09	35368	0.18248	35.8707
5713_9_IFNL3_IFN_lambda_3	rs73926056	A	G	0.069	0.014619	2.359e-06	35364	0.07879	22.2773
5713_9_IFNL3_IFN_lambda_3	rs2165021	G	A	0.0367	0.007856	2.987e-06	35353	0.43315	21.8237
5713_9_IFNL3_IFN_lambda_3	rs8129724	G	A	0.1774	0.03705	1.683e-06	35362	0.01118	22.9261
5713_9_IFNL3_IFN_lambda_3	rs77278603	T	A	0.07	0.008691	7.987e-16	35439	0.24977	64.8719
5713_9_IFNL3_IFN_lambda_3	rs115938440	A	C	0.1284	0.013055	7.927e-23	35439	0.09931	96.7334
5713_9_IFNL3_IFN_lambda_3	rs9389248	C	T	0.0369	0.007888	2.898e-06	35372	0.42968	21.8836
5713_9_IFNL3_IFN_lambda_3	rs239933	G	A	0.049	0.007784	3.069e-10	35343	0.48352	39.6266
5713_9_IFNL3_IFN_lambda_3	rs359642	A	G	-0.0505	0.010966	4.122e-06	35346	0.15286	21.2073
5713_9_IFNL3_IFN_lambda_3	rs4380942	A	G	0.0435	0.008979	1.268e-06	35365	0.25667	23.4705
5713_9_IFNL3_IFN_lambda_3	rs117612776	T	C	0.1173	0.025388	3.833e-06	35356	0.0242	21.3471
7839_99_FAM19A3_F19A3	rs72481570	C	G	0.0635	0.01263	4.96e-07	34966	0.11774	25.2779
7839_99_FAM19A3_F19A3	rs11845244	T	C	0.0692	0.008097	1.27e-17	34968	0.41473	73.0405
7839_99_FAM19A3_F19A3	rs1813140	T	C	-0.1367	0.029539	3.695e-06	35353	0.01824	21.4163
7839_99_FAM19A3_F19A3	rs13051610	C	T	-0.0411	0.008362	8.868e-07	35364	0.31961	24.1581
7839_99_FAM19A3_F19A3	rs147825249	A	G	0.1607	0.033314	1.409e-06	35374	0.0143	23.269
7839_99_FAM19A3_F19A3	rs7617228	A	G	-1.6302	0.353296	3.945e-06	35343	0.00017	21.2914
7839_99_FAM19A3_F19A3	rs1355538	G	A	-0.0375	0.008002	2.783e-06	35338	0.39847	21.9617
7839_99_FAM19A3_F19A3	rs145263952	G	A	-0.113	0.024187	2.983e-06	35346	0.02721	21.8269
7839_99_FAM19A3_F19A3	rs2395490	G	A	0.0453	0.007839	7.532e-09	35441	0.49862	33.3945
7839_99_FAM19A3_F19A3	rs201699945	C	T	0.0538	0.009247	5.948e-09	35429	0.23531	33.8503
7839_99_FAM19A3_F19A3	rs10455673	C	A	-0.0422	0.009083	3.385e-06	35338	0.24316	21.5857
7839_99_FAM19A3_F19A3	rs6976963	A	G	0.1037	0.021431	1.306e-06	35364	0.03463	23.4138
7839_99_FAM19A3_F19A3	rs7843321	C	G	0.0434	0.00947	4.589e-06	35365	0.22369	21.0029
7968_15_CRTAM_CRTAM	rs6679677	A	C	0.0617	0.012253	4.769e-07	35350	0.13318	25.3563
7968_15_CRTAM_CRTAM	rs7127301	C	T	-0.041	0.008552	1.632e-06	35354	0.40378	22.9844
7968_15_CRTAM_CRTAM	rs653701	T	C	0.0441	0.009517	3.592e-06	35374	0.26073	21.4722
7968_15_CRTAM_CRTAM	rs7925381	C	T	0.0808	0.008344	3.547e-22	35371	0.48686	93.7722
7968_15_CRTAM_CRTAM	rs2370794	G	A	0.2309	0.008805	1.434e-151	35371	0.32715	687.684
7968_15_CRTAM_CRTAM	rs61904391	T	C	-0.1878	0.033191	1.53e-08	35373	0.01646	32.0148
7968_15_CRTAM_CRTAM	rs186822928	T	C	0.162	0.025599	2.479e-10	35373	0.02729	40.0483
7968_15_CRTAM_CRTAM	rs118117028	A	G	-0.3649	0.029616	6.99e-35	35368	0.02126	151.808
7968_15_CRTAM_CRTAM	rs111925642	T	A	-0.1827	0.016219	1.968e-29	35366	0.0703	126.89
7968_15_CRTAM_CRTAM	rs3184504	C	T	-0.0863	0.008532	4.761e-24	35371	0.37862	102.31
7968_15_CRTAM_CRTAM	rs115284761	C	T	-0.0444	0.009104	1.077e-06	35363	0.29325	23.7849
7968_15_CRTAM_CRTAM	rs573329230	G	C	0.3414	0.07459	4.717e-06	35319	0.00324	20.9491
7968_15_CRTAM_CRTAM	rs9924886	C	A	-0.0454	0.009665	2.638e-06	35374	0.24597	22.0652
7968_15_CRTAM_CRTAM	rs12923699	G	A	-0.038	0.008301	4.703e-06	35332	0.48636	20.9559
7968_15_CRTAM_CRTAM	rs111072793	A	C	0.0699	0.010136	5.343e-12	35370	0.21456	47.5577
7968_15_CRTAM_CRTAM	rs112058117	TTTTTTTTTTG	GTTTTTTTTTG	-0.0659	0.010894	1.455e-09	35362	0.17753	36.5928
7968_15_CRTAM_CRTAM	rs12462380	G	A	0.0429	0.008335	2.643e-07	35364	0.44989	26.4913
7968_15_CRTAM_CRTAM	rs13413726	T	G	0.0443	0.008282	8.843e-08	35361	0.49984	28.6113
7968_15_CRTAM_CRTAM	rs10183338	T	G	-0.0472	0.009117	2.25e-07	35356	0.29264	26.8028
7968_15_CRTAM_CRTAM	rs6752770	CGTGCCCT	CATGCCCT	0.0563	0.008992	3.815e-10	35371	0.29852	39.2016
7968_15_CRTAM_CRTAM	rs117940932	C	T	0.0817	0.017689	3.864e-06	34872	0.05687	21.3323
7968_15_CRTAM_CRTAM	rs13063578	AAAAAAAAAATAAAATAAAATAAAAC	AAAAATAAAATAAAATAAAATAAAAC	-0.0909	0.008435	4.418e-27	35342	0.42144	116.134
7968_15_CRTAM_CRTAM	rs2699431	T	C	-0.0394	0.008475	3.339e-06	35281	0.39802	21.6129
7968_15_CRTAM_CRTAM	rs2706385	G	T	0.0456	0.008756	1.911e-07	35349	0.34082	27.1218
7968_15_CRTAM_CRTAM	rs4960043	C	T	0.0406	0.008584	2.25e-06	35313	0.36895	22.3703
7968_15_CRTAM_CRTAM	rs62401070	A	G	-0.1587	0.020823	2.509e-14	35377	0.0415	58.0854
7968_15_CRTAM_CRTAM	rs181816207	A	T	0.1221	0.012244	2.015e-23	35439	0.13511	99.4454
7968_15_CRTAM_CRTAM	rs148844907	A	T	-0.3347	0.029551	9.756e-30	35439	0.01995	128.282
7968_15_CRTAM_CRTAM	rs41268928	CCTAA	GCTAA	0.1829	0.021075	4.014e-18	35440	0.04008	75.3169
7968_15_CRTAM_CRTAM	rs138826033	A	G	-0.2601	0.03131	9.803e-17	35434	0.01775	69.0104
7968_15_CRTAM_CRTAM	rs28986428	T	C	-0.2468	0.032084	1.444e-14	35438	0.01711	59.1716
7968_15_CRTAM_CRTAM	rs9373124	C	T	0.0426	0.009198	3.628e-06	35372	0.2831	21.4503
7968_15_CRTAM_CRTAM	rs142761146	A	T	-0.0553	0.011313	1.018e-06	35364	0.15962	23.8943
7968_15_CRTAM_CRTAM	rs187930192	A	G	0.5482	0.119993	4.91e-06	35347	0.00123	20.8721
7968_15_CRTAM_CRTAM	rs75929896	T	C	0.1152	0.024309	2.147e-06	35354	0.02984	22.458
7968_15_CRTAM_CRTAM	rs73704718	A	G	-0.2039	0.040779	5.729e-07	35346	0.01048	25.0012
7968_15_CRTAM_CRTAM	rs1382020	G	A	-0.0656	0.013711	1.714e-06	35356	0.10402	22.8912
7968_15_CRTAM_CRTAM	rs10982293	T	A	0.0587	0.012594	3.148e-06	35362	0.12562	21.7245
7968_15_CRTAM_CRTAM	rs2075533	A	G	-0.0706	0.008339	2.54e-17	35362	0.44477	71.6773
8033_1_DNAJC18_DJC18	rs3754053	G	C	-0.0388	0.007877	8.398e-07	35350	0.42764	24.2628
8033_1_DNAJC18_DJC18	rs2893744	A	G	-0.0536	0.011298	2.094e-06	35351	0.13635	22.5075
8033_1_DNAJC18_DJC18	rs10837951	C	G	-0.036	0.007811	4.051e-06	35367	0.46482	21.2418
8033_1_DNAJC18_DJC18	rs4977155	C	T	-0.0932	0.010629	1.81e-18	34966	0.16663	76.886
8033_1_DNAJC18_DJC18	rs12971383	C	A	-0.0657	0.013316	8.058e-07	35369	0.09454	24.3435
8033_1_DNAJC18_DJC18	rs3826793	T	G	-0.1225	0.025807	2.066e-06	35370	0.0233	22.5319
8033_1_DNAJC18_DJC18	rs7576170	G	C	-0.0997	0.017511	1.245e-08	35371	0.05119	32.4167
8033_1_DNAJC18_DJC18	rs6445180	CATTATTTG	CATTATTTT	0.0389	0.007828	6.723e-07	35341	0.41731	24.6943
8033_1_DNAJC18_DJC18	rs116821091	T	C	-0.0923	0.01893	1.083e-06	35356	0.04466	23.774
8033_1_DNAJC18_DJC18	rs113894348	G	A	0.1959	0.042572	4.193e-06	35387	0.00869	21.1749
8033_1_DNAJC18_DJC18	rs370635202	C	G	0.059	0.010864	5.611e-08	35439	0.16594	29.4934
8033_1_DNAJC18_DJC18	rs9272780	A	C	0.051	0.007909	1.131e-10	35439	0.4028	41.5812
8033_1_DNAJC18_DJC18	rs72664714	T	C	0.2007	0.040949	9.522e-07	35348	0.00936	24.0219
8882_1_ADAM17_ADAM_17	rs374896	C	T	-0.0403	0.007878	3.134e-07	35339	0.43124	26.1685
8882_1_ADAM17_ADAM_17	rs3213018	C	A	-0.1393	0.029383	2.129e-06	35354	0.0183	22.4755
8882_1_ADAM17_ADAM_17	rs10894188	C	G	0.0562	0.011951	2.568e-06	35353	0.12077	22.1138
8882_1_ADAM17_ADAM_17	rs10845794	T	G	-0.0363	0.007797	3.228e-06	35377	0.46836	21.675
8882_1_ADAM17_ADAM_17	rs55701306	T	C	0.0915	0.018473	7.304e-07	35357	0.04783	24.5339
8882_1_ADAM17_ADAM_17	rs147567118	T	C	0.118	0.024845	2.04e-06	35368	0.02432	22.5572
8882_1_ADAM17_ADAM_17	rs662375	T	C	-0.054	0.011637	3.476e-06	35352	0.13179	21.533
8882_1_ADAM17_ADAM_17	rs12331305	T	C	0.1126	0.024346	3.746e-06	35350	0.02682	21.3905
8882_1_ADAM17_ADAM_17	rs499606	T	C	-0.0717	0.015311	2.828e-06	35437	0.07049	21.9296
8882_1_ADAM17_ADAM_17	rs17209907	T	C	0.0551	0.008164	1.489e-11	35439	0.38643	45.5509
8882_1_ADAM17_ADAM_17	rs12156434	C	T	-0.0656	0.013071	5.205e-07	35374	0.10062	25.1878
9188_119_CXCL9_MIG	rs671701	C	T	-0.0382	0.007951	1.551e-06	35363	0.44549	23.0825
9188_119_CXCL9_MIG	rs72934933	A	C	0.2426	0.051592	2.573e-06	35353	0.00693	22.1114
9188_119_CXCL9_MIG	rs116375532	T	C	0.1024	0.02227	4.264e-06	35363	0.03111	21.1427
9188_119_CXCL9_MIG	rs149637233	T	C	0.2825	0.058808	1.557e-06	35357	0.00431	23.0762
9188_119_CXCL9_MIG	rs3740145	C	T	-0.1846	0.038746	1.895e-06	35376	0.01035	22.6992
9188_119_CXCL9_MIG	rs7137828	T	C	-0.0718	0.008172	1.543e-18	35371	0.38049	77.1955
9188_119_CXCL9_MIG	rs1563652	C	T	-0.0459	0.008975	3.15e-07	35364	0.25915	26.1551
9188_119_CXCL9_MIG	rs659164	G	A	-0.0394	0.007998	8.39e-07	35307	0.47269	24.2678
9188_119_CXCL9_MIG	rs8062898	C	G	0.0426	0.008426	4.286e-07	35357	0.33214	25.5609
9188_119_CXCL9_MIG	rs9924311	A	G	0.0393	0.008506	3.829e-06	35306	0.33442	21.3469
9188_119_CXCL9_MIG	rs62078112	C	T	-0.0456	0.008977	3.776e-07	35367	0.2704	25.8028
9188_119_CXCL9_MIG	rs75369730	T	G	-0.0681	0.014136	1.455e-06	35363	0.08882	23.2082
9188_119_CXCL9_MIG	rs144181546	T	C	-0.1442	0.02911	7.282e-07	35346	0.01882	24.5384
9188_119_CXCL9_MIG	rs62182189	G	A	-0.0809	0.017021	2.005e-06	35347	0.05696	22.5906
9188_119_CXCL9_MIG	rs74772813	C	A	-0.1916	0.040476	2.205e-06	35380	0.01058	22.4076
9188_119_CXCL9_MIG	rs11089319	A	G	0.0488	0.010508	3.415e-06	35360	0.17505	21.5675
9188_119_CXCL9_MIG	rs113341849	A	G	-0.0707	0.012264	8.168e-09	35343	0.11937	33.2334
9188_119_CXCL9_MIG	rs150446011	TTTTTTTTTCTTTCCTTC	TTTTTTTTTCTTTCTTTC	-0.0669	0.014243	2.638e-06	35358	0.08586	22.0622
9188_119_CXCL9_MIG	rs2276886	T	C	-0.075	0.009672	8.865e-15	35355	0.21191	60.1298
9188_119_CXCL9_MIG	rs3129882	A	G	0.0478	0.007995	2.248e-09	35439	0.4259	35.7453
9188_119_CXCL9_MIG	rs9270555	T	C	0.0516	0.007989	1.054e-10	35439	0.42957	41.7171
9188_119_CXCL9_MIG	rs6924387	G	A	0.0386	0.008133	2.075e-06	35364	0.38794	22.5254
9188_119_CXCL9_MIG	rs62432712	G	A	0.0479	0.010184	2.557e-06	35364	0.18717	22.1225
9188_119_CXCL9_MIG	rs4252078	T	C	0.0475	0.008966	1.173e-07	35387	0.27005	28.0666
9188_119_CXCL9_MIG	rs752637	C	T	0.0378	0.008146	3.478e-06	35351	0.3815	21.5325
9188_119_CXCL9_MIG	rs7843880	G	A	-0.0403	0.008666	3.315e-06	35387	0.30053	21.6258
9188_119_CXCL9_MIG	rs10977641	G	A	-0.058	0.011953	1.219e-06	35375	0.1241	23.5452
9188_119_CXCL9_MIG	rs488969	T	C	-0.0461	0.009787	2.471e-06	35367	0.20729	22.1872
9219_70_NENF_NENF	rs74816838	T	C	-0.0468	0.009997	2.85e-06	35351	0.19297	21.9155
9219_70_NENF_NENF	rs61809191	T	C	0.1521	0.030387	5.576e-07	35356	0.0166	25.0543
9219_70_NENF_NENF	rs7304336	C	G	-0.0471	0.010081	2.983e-06	35371	0.18198	21.829
9219_70_NENF_NENF	rs79930601	A	G	0.0853	0.018259	2.988e-06	35364	0.04696	21.8245
9219_70_NENF_NENF	rs7145172	G	A	0.0531	0.011327	2.762e-06	34968	0.14548	21.9765
9219_70_NENF_NENF	rs6496209	G	C	0.0414	0.008357	7.277e-07	35357	0.31548	24.5414
9219_70_NENF_NENF	rs11645012	A	G	0.0363	0.007911	4.459e-06	35367	0.43293	21.0548
9219_70_NENF_NENF	rs147624142	A	G	0.0971	0.020661	2.607e-06	35384	0.03664	22.087
9219_70_NENF_NENF	rs75545973	T	C	-0.1547	0.032884	2.546e-06	35375	0.01382	22.1315
9219_70_NENF_NENF	rs115251483	A	G	-0.323	0.067771	1.879e-06	35351	0.00342	22.7152
9219_70_NENF_NENF	rs111347103	C	A	-0.0428	0.009246	3.676e-06	35342	0.26883	21.4279
9219_70_NENF_NENF	rs147272874	A	G	0.0949	0.019802	1.648e-06	35360	0.03972	22.9675
9219_70_NENF_NENF	rs78286505	A	G	-0.0594	0.01301	4.975e-06	35358	0.0986	20.8458
9219_70_NENF_NENF	rs28624101	T	C	0.0388	0.007689	4.501e-07	35430	0.36922	25.4638
9219_70_NENF_NENF	rs802281	G	T	-0.0938	0.018466	3.781e-07	35358	0.04627	25.8024
9219_70_NENF_NENF	rs12706861	T	C	0.0597	0.01124	1.087e-07	35352	0.1394	28.2108
9219_70_NENF_NENF	rs4735839	T	C	0.0434	0.009015	1.479e-06	35271	0.25086	23.1765
9219_70_NENF_NENF	rs55972312	C	T	-0.0618	0.012836	1.476e-06	35364	0.10191	23.1802
9590_10_COX7A2L_COX7R	rs58530290	T	C	0.0581	0.011849	9.425e-07	35339	0.123	24.043
9590_10_COX7A2L_COX7R	rs2210913	T	C	0.037	0.007868	2.57e-06	35365	0.41642	22.1144
9590_10_COX7A2L_COX7R	rs4657078	T	C	-0.072	0.010344	3.385e-12	35351	0.1813	48.4494
9590_10_COX7A2L_COX7R	rs35441642	C	G	-0.0655	0.013705	1.759e-06	35366	0.08696	22.8415
9590_10_COX7A2L_COX7R	rs2853877	G	C	-0.0573	0.011798	1.193e-06	34968	0.13074	23.5881
9590_10_COX7A2L_COX7R	rs3794468	T	C	0.0597	0.00967	6.673e-10	34966	0.20698	38.115
9590_10_COX7A2L_COX7R	rs2006166	C	T	-0.1806	0.012815	4.172e-45	34966	0.11033	198.609
9590_10_COX7A2L_COX7R	rs704	A	G	-0.0636	0.007804	3.649e-16	35360	0.49189	66.4171
9590_10_COX7A2L_COX7R	rs112013417	G	A	0.1162	0.024979	3.288e-06	35355	0.02524	21.6402
9590_10_COX7A2L_COX7R	rs141352596	G	A	-0.8166	0.171182	1.839e-06	35363	0.00063	22.7563
9590_10_COX7A2L_COX7R	rs80094848	CTTAGTTATCATTC	CTTAGTTATCATTG	-0.168	0.030288	2.911e-08	35370	0.01659	30.7664
9590_10_COX7A2L_COX7R	rs1152007	C	G	0.0381	0.008174	3.141e-06	35369	0.34136	21.726
9590_10_COX7A2L_COX7R	rs9861606	C	G	0.0809	0.01687	1.623e-06	35340	0.05768	22.9968
9590_10_COX7A2L_COX7R	rs17221521	A	G	0.1935	0.040671	1.958e-06	35366	0.00928	22.6356
9590_10_COX7A2L_COX7R	rs12197266	G	A	0.0404	0.00863	2.847e-06	35375	0.28921	21.915
9590_10_COX7A2L_COX7R	rs2395490	G	A	0.0357	0.007808	4.824e-06	35441	0.49862	20.9053
9590_10_COX7A2L_COX7R	rs2395199	G	C	-0.0835	0.011824	1.641e-12	35439	0.12514	49.8705
9590_10_COX7A2L_COX7R	rs79350521	T	C	0.0456	0.008111	1.886e-08	35439	0.34071	31.6068
9590_10_COX7A2L_COX7R	rs11154284	T	C	-0.0428	0.008239	2.048e-07	35355	0.34376	26.986
9590_10_COX7A2L_COX7R	rs12554458	A	G	0.0368	0.007849	2.753e-06	35369	0.44883	21.982
9638_2_TIGIT_TIGIT	rs2476601	G	A	-0.0594	0.011545	2.676e-07	35351	0.1332	26.4719
9638_2_TIGIT_TIGIT	rs10922098	T	C	-0.0389	0.007971	1.06e-06	35338	0.40011	23.8163
9638_2_TIGIT_TIGIT	rs7086627	GTTT	GTTC	0.0432	0.009148	2.33e-06	35370	0.23993	22.3005
9638_2_TIGIT_TIGIT	rs3184504	C	T	-0.046	0.008049	1.097e-08	35371	0.37862	32.6612
9638_2_TIGIT_TIGIT	rs1141720	C	T	-0.0433	0.008881	1.085e-06	34968	0.28003	23.7713
9638_2_TIGIT_TIGIT	rs12616639	G	A	0.041	0.008161	5.065e-07	35352	0.35607	25.2395
9638_2_TIGIT_TIGIT	rs6729169	A	G	-0.0918	0.018498	6.949e-07	35359	0.04646	24.6284
9638_2_TIGIT_TIGIT	rs34587696	GAAAAAAAAAAAGACCAAAC	GAAAAAAAAAAAGACCAAAA	0.0392	0.008585	4.968e-06	35352	0.29561	20.8493
9638_2_TIGIT_TIGIT	rs73238029	C	A	0.0828	0.009066	6.686e-20	35367	0.24423	83.4121
9638_2_TIGIT_TIGIT	rs6438690	G	A	0.1223	0.023033	1.098e-07	35372	0.02866	28.1937
9638_2_TIGIT_TIGIT	rs2686547	T	C	-0.0627	0.012858	1.08e-06	35337	0.10032	23.7787
9638_2_TIGIT_TIGIT	rs9257403	T	C	-0.0374	0.008055	3.433e-06	35447	0.36815	21.5582
9638_2_TIGIT_TIGIT	rs41559913	C	G	0.0486	0.007906	7.904e-10	35439	0.48969	37.7884
9638_2_TIGIT_TIGIT	rs9456265	A	G	-0.0434	0.009241	2.645e-06	35340	0.23126	22.0567
9638_2_TIGIT_TIGIT	rs4394350	GG	GC	-0.0369	0.008063	4.725e-06	35376	0.36706	20.944
9638_2_TIGIT_TIGIT	rs117124893	G	T	-0.0559	0.012129	4.049e-06	35356	0.11823	21.2409
9638_2_TIGIT_TIGIT	rs72711218	T	C	-0.082	0.016164	3.919e-07	35369	0.061	25.7353
9950_229_LAG3_LAG_3	rs213499	C	A	-0.0386	0.008304	3.344e-06	35363	0.45885	21.6073
9950_229_LAG3_LAG_3	rs660240	C	T	0.0961	0.010266	7.878e-21	35345	0.205	87.6283
9950_229_LAG3_LAG_3	rs17849502	T	G	0.086	0.018026	1.835e-06	35362	0.05287	22.7614
9950_229_LAG3_LAG_3	rs543597645	G	A	0.4291	0.0901	1.912e-06	35358	0.00169	22.6813
9950_229_LAG3_LAG_3	rs6667260	C	A	0.048	0.008366	9.598e-09	35358	0.44622	32.919
9950_229_LAG3_LAG_3	rs2241920	A	G	0.043	0.008616	6.017e-07	35374	0.36437	24.9072
9950_229_LAG3_LAG_3	rs3176905	C	T	-0.058	0.012057	1.507e-06	35377	0.13615	23.1408
9950_229_LAG3_LAG_3	rs74580441	A	G	-1.0223	0.125698	4.189e-16	35382	0.00139	66.1455
9950_229_LAG3_LAG_3	rs11064323	T	A	0.2818	0.039013	5.08e-13	35389	0.01223	52.1751
9950_229_LAG3_LAG_3	rs3782735	A	G	0.1291	0.008523	7.85e-52	35388	0.38274	229.439
9950_229_LAG3_LAG_3	rs35194064	A	C	-0.1646	0.03199	2.669e-07	35376	0.01685	26.4747
9950_229_LAG3_LAG_3	rs3024974	A	G	0.072	0.014102	3.298e-07	35368	0.09548	26.0678
9950_229_LAG3_LAG_3	rs77526450	C	T	0.1355	0.022001	7.331e-10	35363	0.03756	37.931
9950_229_LAG3_LAG_3	rs3184504	C	T	-0.1	0.008551	1.368e-31	35371	0.37862	136.762
9950_229_LAG3_LAG_3	rs2682764	C	T	0.0427	0.008396	3.659e-07	35375	0.43545	25.8649
9950_229_LAG3_LAG_3	rs1892548	C	T	0.0407	0.008762	3.399e-06	35361	0.34568	21.5766
9950_229_LAG3_LAG_3	rs4923852	A	G	-0.0401	0.008674	3.786e-06	35363	0.34654	21.3722
9950_229_LAG3_LAG_3	rs139097404	C	T	-0.1331	0.025369	1.549e-07	35362	0.02699	27.5264
9950_229_LAG3_LAG_3	rs56244095	A	C	0.0497	0.010113	8.897e-07	35371	0.21597	24.152
9950_229_LAG3_LAG_3	rs2532407	C	T	-0.0476	0.010338	4.141e-06	35360	0.20311	21.2002
9950_229_LAG3_LAG_3	rs35967565	A	T	0.0413	0.008332	7.157e-07	35366	0.44535	24.5698
9950_229_LAG3_LAG_3	rs77542162	G	A	0.2529	0.026049	2.773e-22	35371	0.025	94.2574
9950_229_LAG3_LAG_3	rs28736584	CGTAAGGGGGGGG	CGTAAGGGGGGGA	-0.0408	0.008332	9.744e-07	35353	0.44853	23.9785
9950_229_LAG3_LAG_3	rs61703366	G	A	-0.0463	0.009957	3.319e-06	35366	0.2193	21.6225
9950_229_LAG3_LAG_3	rs4951984	G	T	-0.063	0.010068	3.915e-10	35358	0.21326	39.1557
9950_229_LAG3_LAG_3	rs13032255	A	G	-0.0605	0.013135	4.104e-06	35361	0.1114	21.2154
9950_229_LAG3_LAG_3	rs147064241	A	G	0.1372	0.02738	5.418e-07	35366	0.0234	25.1097
9950_229_LAG3_LAG_3	rs56381241	G	A	0.1281	0.027313	2.732e-06	35372	0.02435	21.9968
9950_229_LAG3_LAG_3	rs498046	A	G	-0.0439	0.008368	1.555e-07	35346	0.43821	27.5224
9950_229_LAG3_LAG_3	rs112469759	G	C	0.0442	0.009641	4.546e-06	35344	0.2442	21.0184
9950_229_LAG3_LAG_3	rs255674	T	G	-0.088	0.019132	4.233e-06	35369	0.04682	21.1565
9950_229_LAG3_LAG_3	rs115216147	A	T	-0.1603	0.014955	8.323e-27	35354	0.08284	114.893
9950_229_LAG3_LAG_3	rs13165038	C	T	-0.0576	0.00882	6.552e-11	35348	0.33156	42.6489
9950_229_LAG3_LAG_3	rs2523948	T	G	0.0477	0.008434	1.552e-08	35445	0.42468	31.9867
9950_229_LAG3_LAG_3	rs9264949	CTGGGAGGCT	CTGGGAGGCC	0.1262	0.014803	1.522e-17	35439	0.08559	72.6807
9950_229_LAG3_LAG_3	rs189117034	G	A	-0.1767	0.02298	1.478e-14	35440	0.03341	59.1253
9950_229_LAG3_LAG_3	rs138826033	A	G	-0.2065	0.031307	4.227e-11	35434	0.01775	43.5068
9950_229_LAG3_LAG_3	rs3130215	G	A	-0.0424	0.00834	3.699e-07	35437	0.43202	25.8464
9950_229_LAG3_LAG_3	rs62407909	C	T	0.1361	0.025161	6.335e-08	35398	0.02738	29.2591
9950_229_LAG3_LAG_3	rs9320141	A	C	-0.0444	0.009424	2.458e-06	35366	0.26246	22.1971
9950_229_LAG3_LAG_3	rs28708384	AGCGCCCCCCA	AGCGCCCCCCG	0.0933	0.017727	1.417e-07	35328	0.05789	27.7008
9950_229_LAG3_LAG_3	rs62447171	A	G	-0.0565	0.01028	3.881e-08	35337	0.20053	30.2072
9950_229_LAG3_LAG_3	rs73239139	A	G	-0.0684	0.014119	1.269e-06	35349	0.09464	23.4695
9950_229_LAG3_LAG_3	rs4728141	C	T	0.038	0.008263	4.244e-06	35349	0.49672	21.1491
9950_229_LAG3_LAG_3	rs12667978	T	C	0.0428	0.008353	2.995e-07	35352	0.4225	26.2544
9950_229_LAG3_LAG_3	rs73176790	C	G	0.1062	0.022945	3.684e-06	35280	0.03269	21.4226
9950_229_LAG3_LAG_3	rs115574830	A	T	0.0635	0.013328	1.893e-06	35362	0.10839	22.6996
9950_229_LAG3_LAG_3	rs13290734	A	G	-0.0476	0.009498	5.401e-07	35275	0.24962	25.1159
CXCL10_Olink	rs4367871	T	C	-0.0567	0.0119	1.78e-06	14296	0.5587	22.7024
CXCL10_Olink	rs12779465	A	C	-0.0698	0.015	3.16e-06	11768	0.2969	21.6535
CXCL10_Olink	rs55732300	A	G	0.1175	0.025	2.51e-06	14730	0.929	22.09
CXCL10_Olink	rs3184504	T	C	0.1138	0.0131	4.79e-18	11793	0.4756	75.4644
CXCL10_Olink	rs741344	A	G	-0.06	0.013	3.98e-06	14296	0.7036	21.3018
CXCL10_Olink	rs1077965	A	G	-0.0546	0.0118	3.47e-06	14731	0.5648	21.4102
CXCL10_Olink	rs74956615	A	T	-0.1358	0.0294	3.72e-06	13671	0.0495	21.3356
CXCL10_Olink	rs9749257	T	G	-0.0628	0.013	1.26e-06	14738	0.7226	23.3363
CXCL10_Olink	rs112202639	A	G	-0.1609	0.0336	1.66e-06	14744	0.9671	22.9316
CXCL10_Olink	rs150519056	T	C	-0.1841	0.0376	1e-06	13661	0.9688	23.9735
CXCL10_Olink	rs12476448	T	C	0.0536	0.0115	3.39e-06	14737	0.4864	21.7237
CXCL10_Olink	rs1563171	A	G	0.0592	0.0127	3.24e-06	14740	0.7042	21.7288
CXCL10_Olink	rs12629593	T	G	-0.0879	0.0182	1.32e-06	14744	0.1209	23.3257
CXCL10_Olink	rs72682331	A	G	0.1089	0.0209	1.91e-07	14731	0.0979	27.1496
CXCL10_Olink	rs72651343	T	C	-0.6096	0.0619	7.08e-23	14257	0.9892	96.9859
CXCL10_Olink	rs115140093	T	C	-0.5186	0.042	5.25e-35	14744	0.9732	152.464
CXCL10_Olink	rs12646113	T	C	0.0977	0.0136	6.03e-13	14743	0.246	51.6073
CXCL10_Olink	rs2523495	T	C	0.1095	0.0196	2.51e-08	14743	0.1048	31.2116
CXCL10_Olink	rs13191872	T	C	-0.258	0.0523	8.13e-07	14257	0.9848	24.3353
CXCL10_Olink	rs12174864	A	G	-0.0582	0.0121	1.45e-06	14296	0.6254	23.1353
CXCL10_Olink	rs12155428	T	C	-0.1765	0.0375	2.45e-06	14733	0.0284	22.1527

## Sheet: Table2
Table2	Causality between hypothyroidism and plasma proteins
seqid	protein	exposure	method	nsnp	b	se	pval	Q	Q_df	Q_pval	egger_intercept	se.egger_intercept	pval.egger_intercept	b.weighted median	se.weighted median	pval.weighted median	b.MR Egger	se.MR Egger	pval.MR Egger	Significance	Heterogeneity_test	Pleiotropy_test
9638_2	TIGIT	Hypothyroidism	Inverse variance weighted	121	0.0788821	0.0125511	3.28149e-10	188.015	119	5.65954e-05	0.000801188	0.00235061	0.733823	0.0539635	0.0174414	0.00197481	0.0705354	0.0275386	0.0116769	Bonferroni	Fail	Pass
5713_9	IFNL3	Hypothyroidism	Inverse variance weighted	121	0.0766932	0.0127645	1.87475e-09	194.497	119	1.53362e-05	0.00111242	0.00240051	0.643916	0.0519358	0.0188403	0.00584011	0.0651221	0.0280622	0.0220095	Bonferroni	Fail	Pass
3487_32	CXCL13	Hypothyroidism	Inverse variance weighted	121	0.0828831	0.0146499	1.53527e-08	246.41	119	6.4993e-11	-3.62403e-05	0.00276616	0.989569	0.0462193	0.0191355	0.0157195	0.0832595	0.0322808	0.0111196	Bonferroni	Fail	Pass
17711_13	VAMP1	Hypothyroidism	Inverse variance weighted	121	0.0665615	0.0119675	2.66916e-08	168.537	119	0.00191601	-0.00361955	0.00222566	0.106535	0.0516106	0.0169487	0.00232591	0.104406	0.0261306	0.000112255	Bonferroni	Fail	Pass
17672_184	GIF	Hypothyroidism	Inverse variance weighted	121	-0.0712435	0.0129513	3.77933e-08	189.039	119	4.62352e-05	0.0040956	0.00239722	0.0901552	-0.0540182	0.0195815	0.00580449	-0.113994	0.0281287	9.07084e-05	Bonferroni	Fail	Pass
19637_9	CRH	Hypothyroidism	Inverse variance weighted	121	0.0583975	0.0106971	4.78367e-08	135.901	119	0.137791	-0.00227755	0.00199039	0.254808	0.0563541	0.0172571	0.00109251	0.0822482	0.023422	0.000630246	Bonferroni	True	Pass
10700_10	IGSF11	Hypothyroidism	Inverse variance weighted	121	0.0561039	0.0104641	8.25003e-08	124.319	119	0.350908	-0.00470352	0.00191478	0.0154759	0.0676119	0.0165328	4.32217e-05	0.105276	0.0224901	7.62685e-06	Bonferroni	True	Fail
16305_10	CDH11	Hypothyroidism	Inverse variance weighted	121	0.0757645	0.0142973	1.16293e-07	212.702	119	2.86978e-07	-0.00100725	0.00267547	0.707234	0.0841522	0.0206567	4.62427e-05	0.0862918	0.0314293	0.00697804	Bonferroni	Fail	Pass
9188_119	CXCL9	Hypothyroidism	Inverse variance weighted	121	0.0748588	0.0142242	1.41896e-07	234.298	119	1.52037e-09	0.000710137	0.00265295	0.789411	0.0865431	0.0188225	4.26877e-06	0.0674688	0.0310819	0.031941	Bonferroni	Fail	Pass
4141_79	CXCL10	Hypothyroidism	Inverse variance weighted	121	0.0831668	0.0161088	2.43257e-07	287.126	119	6.40588e-16	0.00403012	0.00299779	0.181387	0.0501788	0.0184455	0.0065206	0.0412191	0.0350908	0.242484	Bonferroni	Fail	Pass
13651_54	ZFP91	Hypothyroidism	Inverse variance weighted	121	0.0535205	0.0103738	2.47997e-07	128.688	119	0.256356	-0.000308305	0.00193509	0.873684	0.0573017	0.0158543	0.0003012	0.0567319	0.0226887	0.0137646	Bonferroni	True	Pass
9979_13	AMIGO1	Hypothyroidism	Inverse variance weighted	121	0.0580956	0.0120353	1.38538e-06	165.346	119	0.0032038	-0.00474848	0.00221435	0.0340335	0.0749994	0.0192318	9.62884e-05	0.107543	0.0259293	6.33332e-05	Bonferroni	Fail	Fail
5689_1	DEFB112	Hypothyroidism	Inverse variance weighted	121	0.063013	0.013099	1.50527e-06	192.626	119	2.25002e-05	-0.000767493	0.0024613	0.755719	0.0640451	0.0175705	0.000267355	0.0710336	0.0288871	0.0153708	Bonferroni	Fail	Pass
3025_50	FGF2	Hypothyroidism	Inverse variance weighted	121	0.0548295	0.0114385	1.6398e-06	154.485	119	0.0159051	-0.0015612	0.00213809	0.466714	0.0524203	0.0174887	0.00272312	0.0710827	0.0250363	0.0053205	Bonferroni	Fail	Pass
9590_10	COX7A2L	Hypothyroidism	Inverse variance weighted	121	0.0605835	0.0127269	1.93314e-06	190.369	119	3.54813e-05	-0.00301336	0.00236339	0.204787	0.061167	0.0186263	0.00102377	0.0919856	0.0277075	0.00119582	Bonferroni	Fail	Pass
9315_16	MUL1	Hypothyroidism	Inverse variance weighted	121	0.0514598	0.010825	1.99631e-06	124.648	119	0.343275	-0.004485	0.00200164	0.0269032	0.0541271	0.0178265	0.00239473	0.0989214	0.0237077	5.75628e-05	Bonferroni	True	Fail
3485_28	B2M	Hypothyroidism	Inverse variance weighted	61	0.113335	0.0239602	2.24356e-06	131.234	59	2.05887e-07	-0.00377786	0.00442116	0.396287	0.105534	0.0294072	0.000332336	0.154658	0.0539932	0.00577862	Bonferroni	Fail	Pass
8033_1	DNAJC18	Hypothyroidism	Inverse variance weighted	121	0.0516846	0.0109392	2.30462e-06	146.182	119	0.0459282	-0.000415208	0.00205553	0.840265	0.0445858	0.0175395	0.0110215	0.0560235	0.0241252	0.0219222	Bonferroni	Fail	Pass
13438_115	CHRD	Hypothyroidism	Inverse variance weighted	121	0.0688137	0.0145919	2.40681e-06	243.483	119	1.41007e-10	-0.00433954	0.00269955	0.110594	0.0708832	0.0192526	0.000231643	0.114294	0.0317904	0.000472845	Bonferroni	Fail	Pass
9219_70	NENF	Hypothyroidism	Inverse variance weighted	121	0.0509797	0.0108677	2.71945e-06	141.116	119	0.0813695	-0.0016417	0.00203552	0.421549	0.0454477	0.0166364	0.00629853	0.0680578	0.0238082	0.00502552	Bonferroni	True	Pass
12605_1	EXOSC3	Hypothyroidism	Inverse variance weighted	121	0.0555017	0.0118947	3.06963e-06	167.067	119	0.00243381	0.000775952	0.00222807	0.728259	0.0463342	0.0177688	0.00911764	0.0474419	0.0260408	0.070992	Bonferroni	Fail	Pass
7839_99	FAM19A3	Hypothyroidism	Inverse variance weighted	121	0.0506054	0.0108666	3.20905e-06	138.189	119	0.110228	-0.000610901	0.00202989	0.763976	0.0603298	0.0182934	0.000974095	0.0569664	0.023785	0.0181777	Bonferroni	True	Pass
18400_52	ALKBH2	Hypothyroidism	Inverse variance weighted	121	0.0593593	0.0127724	3.3603e-06	195.354	119	1.2844e-05	-0.00277856	0.0023839	0.246126	0.073307	0.0191621	0.000130439	0.0882696	0.0278905	0.00197028	Bonferroni	Fail	Pass
7968_15	CRTAM	Hypothyroidism	Inverse variance weighted	121	0.0791873	0.0172207	4.25796e-06	312.51	119	2.65467e-19	-0.00322053	0.0032163	0.318706	0.0391158	0.0198756	0.0490645	0.112635	0.0375816	0.00331841	Bonferroni	Fail	Pass
8882_1	ADAM17	Hypothyroidism	Inverse variance weighted	121	0.0498394	0.0109233	5.05066e-06	141.358	119	0.0792847	-0.00111903	0.00203959	0.58427	0.0262977	0.0181326	0.146975	0.0615204	0.0239436	0.0114227	Bonferroni	True	Pass
11179_7	TSSK1B	Hypothyroidism	Inverse variance weighted	121	0.0501401	0.0111074	6.35827e-06	147.453	119	0.0394263	-0.00141576	0.00207459	0.496294	0.0609588	0.0177352	0.000587837	0.0649051	0.0243319	0.00870657	Bonferroni	Fail	Pass
10551_7	LAT	Hypothyroidism	Inverse variance weighted	121	0.046833	0.0103831	6.46758e-06	128.824	119	0.253669	-0.00272237	0.00192765	0.160478	0.0417775	0.0176422	0.0178822	0.0751544	0.0225627	0.00115331	Bonferroni	True	Pass
4569_52	SORCS2	Hypothyroidism	Inverse variance weighted	121	0.0553995	0.0122857	6.50488e-06	173.877	119	0.000777636	-0.00556987	0.00224281	0.0144048	0.0540959	0.0156651	0.000553832	0.113472	0.0262966	3.31584e-05	Bonferroni	Fail	Fail
11186_12	TMEM52	Hypothyroidism	Inverse variance weighted	121	0.0495594	0.0110515	7.31222e-06	146.064	119	0.0465713	0.000636835	0.00206977	0.758861	0.066241	0.0179759	0.000228709	0.0429334	0.0242243	0.0788992	Bonferroni	Fail	Pass
9950_229	LAG3	Hypothyroidism	Inverse variance weighted	121	0.0817275	0.0183181	8.13584e-06	355.221	119	2.37016e-25	0.000730913	0.00344193	0.832193	0.07293	0.0201904	0.000303704	0.0741378	0.0401949	0.0676038	Bonferroni	Fail	Pass
11174_8	THSD7A	Hypothyroidism	Inverse variance weighted	121	0.0468202	0.010725	1.26827e-05	131.018	119	0.212695	-0.00252483	0.00199381	0.207867	0.0444649	0.0166044	0.00740844	0.0731461	0.0233803	0.00220944	Nominal	True	Pass
3292_75	CD48	Hypothyroidism	Inverse variance weighted	121	0.0815645	0.0187802	1.4048e-05	361.149	119	3.19596e-26	0.00153186	0.00351426	0.6637	0.0202689	0.0220526	0.358035	0.0655825	0.0412235	0.114285	Nominal	Fail	Pass
18413_24	ARL4D	Hypothyroidism	Inverse variance weighted	121	0.0492273	0.011473	1.78105e-05	152.896	119	0.019707	0.000736446	0.00214643	0.732127	0.0547701	0.0178443	0.00214531	0.0415515	0.0251615	0.101295	Nominal	Fail	Pass
19381_7	RGS21	Hypothyroidism	Inverse variance weighted	121	0.0523212	0.0123752	2.35887e-05	173.177	119	0.000877835	-0.00448413	0.00227712	0.0512523	0.0506353	0.0170767	0.00302523	0.0989791	0.0266636	0.000314052	Nominal	Fail	Pass
10455_196	IL31	Hypothyroidism	Inverse variance weighted	121	0.047124	0.0111565	2.40121e-05	146.716	119	0.0430932	0.000397707	0.00208429	0.848999	0.0634158	0.0180669	0.000448017	0.0429409	0.0246187	0.0837	Nominal	Fail	Pass
8220_15	C10orf35	Hypothyroidism	Inverse variance weighted	121	0.0470631	0.0111462	2.41766e-05	144.082	119	0.058632	-0.00311279	0.00207675	0.136555	0.0427857	0.0170033	0.0118589	0.0793924	0.0242525	0.00139062	Nominal	True	Pass
15603_20	ITGA2	Hypothyroidism	Inverse variance weighted	121	0.0441495	0.0106174	3.20712e-05	137.676	119	0.11601	0.000163636	0.0020035	0.935042	0.0319997	0.0169858	0.0595769	0.0424408	0.0234803	0.0732091	Nominal	True	Pass
7244_16	IGFLR1	Hypothyroidism	Inverse variance weighted	121	0.0667724	0.0160853	3.308e-05	279.031	119	7.0187e-15	-1.65211e-05	0.00299691	0.995611	0.0346709	0.0193483	0.0731427	0.0669435	0.0349886	0.0581128	Nominal	Fail	Pass
17172_19	STATH	Hypothyroidism	Inverse variance weighted	121	0.0641029	0.0155991	3.96714e-05	289.99	119	2.71699e-16	-0.00282402	0.00290801	0.33346	0.0556446	0.0180292	0.00202626	0.0934692	0.0340278	0.00695289	Nominal	Fail	Pass
9759_13	IDO1	Hypothyroidism	Inverse variance weighted	121	0.0513172	0.0126261	4.81591e-05	184.406	119	0.000113917	0.000366271	0.00236229	0.877045	0.0547433	0.0177313	0.00201924	0.0475026	0.0276769	0.0887041	Nominal	Fail	Pass
8368_102	TNFRSF1B	Hypothyroidism	Inverse variance weighted	121	0.0635753	0.0156691	4.963e-05	258.443	119	2.47837e-12	7.63259e-07	0.00292452	0.999792	0.0412081	0.0191916	0.0317772	0.0635673	0.0343781	0.0669302	Nominal	Fail	Pass
6077_63	CECR1	Hypothyroidism	Inverse variance weighted	121	0.070713	0.017526	5.46617e-05	306.108	119	1.9664e-18	-0.00258632	0.00327271	0.430943	0.0617758	0.0193772	0.00143226	0.0976038	0.0382883	0.012069	Nominal	Fail	Pass
13688_2	CAPSL	Hypothyroidism	Inverse variance weighted	121	0.0439695	0.0109695	6.1149e-05	141.943	119	0.0744154	-0.000850049	0.00203733	0.677257	0.0487138	0.0184732	0.00836427	0.05282	0.0238981	0.0290029	Nominal	True	Pass
19323_1	EBAG9	Hypothyroidism	Inverse variance weighted	121	0.0814231	0.0203952	6.5443e-05	451.028	119	3.93575e-40	-0.0104626	0.00371379	0.00567326	0.0180631	0.0181636	0.319994	0.190507	0.0435028	2.57722e-05	Nominal	Fail	Fail
15404_3	IFNA21	Hypothyroidism	Inverse variance weighted	121	0.0439987	0.0110558	6.90058e-05	151.405	119	0.0239809	-0.000192171	0.00206752	0.926102	0.0686773	0.0177771	0.000111889	0.0460014	0.0242385	0.060136	Nominal	Fail	Pass
12888_18	SAP30	Hypothyroidism	Inverse variance weighted	121	0.0418591	0.0105188	6.90751e-05	133.366	119	0.17387	-0.000520578	0.00196712	0.791745	0.0398674	0.0184336	0.0305595	0.047267	0.0230019	0.0420763	Nominal	True	Pass
3152_57	TNFRSF1B	Hypothyroidism	Inverse variance weighted	121	0.0588519	0.0148621	7.49957e-05	236.604	119	8.43534e-10	0.00237065	0.0027743	0.394543	0.0439082	0.019133	0.0217388	0.0341701	0.0324913	0.295081	Nominal	Fail	Pass
12509_115	COMMD1	Hypothyroidism	Inverse variance weighted	121	0.0396856	0.0100261	7.55108e-05	111.675	119	0.670572	-0.00239155	0.00186583	0.202417	0.0584821	0.0173509	0.000750197	0.0646041	0.0218739	0.00378737	Nominal	True	Pass
3033_57	LGALS2	Hypothyroidism	Inverse variance weighted	121	0.0495114	0.012584	8.33854e-05	178.268	119	0.000356938	0.00265381	0.00233422	0.257858	0.0195408	0.0173215	0.259267	0.0219677	0.027293	0.422492	Nominal	Fail	Pass
17346_61	FDCSP	Hypothyroidism	Inverse variance weighted	121	0.0526385	0.0134403	8.98561e-05	200.868	119	4.00684e-06	0.00141327	0.00251561	0.575308	0.0473088	0.0196559	0.0160907	0.0379101	0.0294785	0.20093	Nominal	Fail	Pass
12557_18	NOVA1	Hypothyroidism	Inverse variance weighted	121	0.0461104	0.0118087	9.43047e-05	160.203	119	0.00704429	-0.00462135	0.00217516	0.0356886	0.0562561	0.0168302	0.000830049	0.0942851	0.0254876	0.000328687	Nominal	Fail	Fail
7148_42	FAM173A	Hypothyroidism	Inverse variance weighted	121	0.0408867	0.0105042	9.92523e-05	131.829	119	0.198684	-0.00250405	0.0019546	0.202648	0.0345317	0.0176024	0.049791	0.0670579	0.0229582	0.00417712	Nominal	True	Pass
8758_2	PCDHA7	Hypothyroidism	Inverse variance weighted	121	0.0457501	0.0118376	0.000111177	164.879	119	0.00344854	-0.000816012	0.00221353	0.713046	0.0508503	0.0175478	0.00375776	0.0542831	0.0260176	0.0390785	Nominal	Fail	Pass
15444_45	SERPINB4	Hypothyroidism	Inverse variance weighted	121	0.0412588	0.010705	0.000116117	134.904	119	0.151262	-0.00115282	0.00198817	0.563119	0.0574017	0.0169303	0.000697705	0.053343	0.0234428	0.0246678	Nominal	True	Pass
11277_23	ATF6	Hypothyroidism	Inverse variance weighted	121	-0.0670679	0.0174088	0.000116904	295.924	119	4.51308e-17	0.0106441	0.00310246	0.000827852	-0.0374568	0.0187794	0.0460899	-0.177902	0.0363554	3.14285e-06	Nominal	Fail	Fail
6458_6	RPN1	Hypothyroidism	Inverse variance weighted	121	0.043474	0.0112888	0.000117598	145.155	119	0.0518168	0.000332833	0.00210324	0.87453	0.0292338	0.0175926	0.0965713	0.0400118	0.02464	0.107053	Nominal	True	Pass
3022_4	CTLA4	Hypothyroidism	Inverse variance weighted	121	0.0457997	0.0118946	0.00011789	170.939	119	0.00128525	0.00322842	0.00221212	0.147084	0.0296066	0.0168392	0.0787139	0.0121375	0.0259263	0.640532	Nominal	Fail	Pass
5349_69	DLL1	Hypothyroidism	Inverse variance weighted	121	0.0492496	0.012864	0.000128931	180.73	119	0.000227439	-0.000111373	0.00241327	0.963268	0.0380401	0.01822	0.0368142	0.0504134	0.0283332	0.0777424	Nominal	Fail	Pass
5105_2	RTN4R	Hypothyroidism	Inverse variance weighted	121	0.0489944	0.0128012	0.000129547	163.225	119	0.00446085	-0.00274454	0.00238494	0.25213	0.0428674	0.0188083	0.0226568	0.0775467	0.0279111	0.00635078	Nominal	Fail	Pass
9035_2	MXI1	Hypothyroidism	Inverse variance weighted	121	0.0409447	0.0107429	0.00013822	136.194	119	0.133992	0.00210027	0.00198932	0.293212	0.0359887	0.0165146	0.0293163	0.0190984	0.0233125	0.414291	Nominal	True	Pass
11126_102	TRIO	Hypothyroidism	Inverse variance weighted	121	0.0406069	0.0106595	0.000139271	136.328	119	0.132293	-0.000418577	0.00199289	0.833999	0.0327186	0.0172431	0.0577639	0.0449612	0.0233305	0.0563461	Nominal	True	Pass
16768_3	JUP	Hypothyroidism	Inverse variance weighted	121	0.0416965	0.0110108	0.000152546	147.752	119	0.0380162	-0.0011374	0.00206224	0.582299	0.0443417	0.0172288	0.0100618	0.0535146	0.0241056	0.0283128	Nominal	Fail	Pass
3038_9	CXCL11	Hypothyroidism	Inverse variance weighted	121	0.0618169	0.0163838	0.000161269	304.8	119	2.9515e-18	-0.00071183	0.00306515	0.816756	0.0362993	0.0208279	0.0813657	0.0692098	0.0358327	0.0558025	Nominal	Fail	Pass
13487_24	UNC93B1	Hypothyroidism	Inverse variance weighted	121	0.0420172	0.011175	0.000169965	149.876	119	0.0291836	-0.000836439	0.00209727	0.690738	0.0394334	0.0171043	0.0211407	0.050739	0.0245767	0.0411412	Nominal	Fail	Pass
11194_6	SIT1	Hypothyroidism	Inverse variance weighted	121	0.0439789	0.0116976	0.00017014	162.529	119	0.00496376	-0.000172811	0.00219217	0.937299	0.0340138	0.0182392	0.062199	0.0457885	0.0257866	0.0783432	Nominal	Fail	Pass
2999_6	LSAMP	Hypothyroidism	Inverse variance weighted	121	0.0421652	0.0112948	0.000189106	137.97	119	0.112663	-0.000515575	0.00211135	0.807503	0.0225185	0.0172107	0.190737	0.047533	0.0247341	0.0570274	Nominal	True	Pass
4807_13	COL8A1	Hypothyroidism	Inverse variance weighted	121	0.0419537	0.0112796	0.000199672	155.382	119	0.0140584	6.10252e-05	0.00212119	0.977097	0.0515062	0.017403	0.00308024	0.0413179	0.0248336	0.0987848	Nominal	Fail	Pass
8093_13	KIAA1161	Hypothyroidism	Inverse variance weighted	121	0.037801	0.0101835	0.000205641	122.889	119	0.384941	-0.00383313	0.00187975	0.0436475	0.0366698	0.0167576	0.028652	0.0777198	0.022006	0.000588292	Nominal	True	Fail
11548_84	CDC25A	Hypothyroidism	Inverse variance weighted	121	0.0429576	0.0116186	0.0002179	167.539	119	0.00225481	0.00122158	0.00217288	0.575042	0.0287971	0.0188515	0.126618	0.030212	0.0254901	0.238283	Nominal	Fail	Pass
10496_11	CLCA1	Hypothyroidism	Inverse variance weighted	121	0.0367012	0.0100072	0.000244953	118.338	119	0.499897	-0.000236846	0.00186121	0.898954	0.0381197	0.0187134	0.0416473	0.039169	0.0218223	0.0752075	Nominal	True	Pass
8243_55	SPINK1	Hypothyroidism	Inverse variance weighted	121	0.0400709	0.01093	0.000246233	141.789	119	0.0756722	0.00201387	0.0020312	0.323469	0.0424379	0.0166432	0.0107764	0.0190192	0.0238813	0.427382	Nominal	True	Pass
19260_4	GIPC1	Hypothyroidism	Inverse variance weighted	121	0.0391025	0.0106862	0.000253031	132.85	119	0.181954	0.0037324	0.00197479	0.0611867	0.0222179	0.0167532	0.184777	0.000314899	0.0230859	0.98914	Nominal	True	Pass
9243_10	LYG1	Hypothyroidism	Inverse variance weighted	121	0.0417774	0.0114471	0.000262645	157.76	119	0.0100574	-0.000126229	0.00214349	0.953139	0.0454418	0.0199991	0.023075	0.0430903	0.0250837	0.0884225	Nominal	Fail	Pass
9774_59	RNF150	Hypothyroidism	Inverse variance weighted	121	0.0385161	0.0105844	0.000273749	133.271	119	0.175342	0.000869965	0.0019747	0.660334	0.0396503	0.0184373	0.0315124	0.0294582	0.0231411	0.205506	Nominal	True	Pass
6911_103	CLEC6A	Hypothyroidism	Inverse variance weighted	121	0.0419802	0.0115668	0.000284117	159.435	119	0.0078889	-0.000214933	0.00216229	0.920988	0.0631526	0.0168728	0.000181932	0.0442185	0.0253362	0.0835199	Nominal	Fail	Pass
9568_289	FCAMR	Hypothyroidism	Inverse variance weighted	121	0.0454569	0.0125487	0.000291849	179.596	119	0.000280243	-0.00322873	0.00235241	0.172482	0.0468528	0.0187732	0.01257	0.0792986	0.0276453	0.00488177	Nominal	Fail	Pass
8076_4	SPACA3	Hypothyroidism	Inverse variance weighted	121	0.0423941	0.0117122	0.000295012	165.496	119	0.00312868	-0.000793121	0.00218915	0.717773	0.0173685	0.0180171	0.335047	0.050662	0.0256702	0.0507482	Nominal	Fail	Pass
7975_97	UNC5A	Hypothyroidism	Inverse variance weighted	121	0.0411051	0.0113858	0.000305948	157.37	119	0.0106335	0.000572493	0.00213096	0.78866	0.0436269	0.0168631	0.00967822	0.0351582	0.0249128	0.16078	Nominal	Fail	Pass
18429_10	CDH1	Hypothyroidism	Inverse variance weighted	121	0.0364093	0.0101376	0.000328758	121.981	119	0.407192	-0.00328952	0.00187346	0.0816876	0.0362629	0.0165247	0.0282022	0.0706772	0.0219524	0.00165517	Nominal	True	Pass
8446_4	ADCYAP1	Hypothyroidism	Inverse variance weighted	121	0.0401797	0.011208	0.000337194	148.508	119	0.0346405	0.00121256	0.00209511	0.563847	0.0319678	0.0182725	0.0802045	0.0275367	0.0245668	0.264591	Nominal	Fail	Pass
15298_199	NETO1	Hypothyroidism	Inverse variance weighted	121	0.0388811	0.0108839	0.000353796	139.626	119	0.0952045	0.00234162	0.00204524	0.254543	0.0268158	0.0174725	0.124846	0.0144358	0.0239589	0.547971	Nominal	True	Pass
6533_20	DNASE2B	Hypothyroidism	Inverse variance weighted	121	0.0386404	0.0108637	0.000375345	140.809	119	0.0840868	0.00118905	0.00203182	0.559513	0.0352269	0.0168623	0.0366992	0.0262268	0.0238458	0.273618	Nominal	True	Pass
9486_13	DEFB125	Hypothyroidism	Inverse variance weighted	121	0.0412371	0.0116696	0.000409751	163.177	119	0.00449447	-0.000237324	0.00218443	0.913668	0.0346212	0.017411	0.0467596	0.0437132	0.0256265	0.0906581	Nominal	Fail	Pass
11193_27	HNF1A	Hypothyroidism	Inverse variance weighted	121	0.042209	0.0119916	0.000431725	164.914	119	0.00342939	0.000177899	0.00225487	0.937248	0.0421222	0.019243	0.0285999	0.0403564	0.0263894	0.128852	Nominal	Fail	Pass
12008_3	CD7	Hypothyroidism	Inverse variance weighted	121	0.038577	0.010961	0.000432387	143.499	119	0.0626315	0.000934195	0.00205395	0.650061	0.0390343	0.0172716	0.0238195	0.0288444	0.0240588	0.232944	Nominal	True	Pass
8601_167	LRP1	Hypothyroidism	Inverse variance weighted	121	0.041364	0.0117832	0.000447421	161.986	119	0.00539116	-0.000910029	0.0021961	0.679339	0.015788	0.0186085	0.396198	0.0508557	0.0257774	0.0508283	Nominal	Fail	Pass
10753_31	ADAM7	Hypothyroidism	Inverse variance weighted	121	0.0402617	0.0114825	0.000454324	154.87	119	0.015088	0.00025886	0.00214622	0.904202	0.052883	0.0182431	0.003746	0.0375587	0.0252023	0.138795	Nominal	Fail	Pass
10608_9	HTN1	Hypothyroidism	Inverse variance weighted	121	0.0396096	0.0113179	0.000465713	144.984	119	0.0528556	0.00102328	0.00211452	0.629326	0.0193137	0.018393	0.293691	0.0289932	0.0247021	0.242852	Nominal	True	Pass
10785_8	LRRC52	Hypothyroidism	Inverse variance weighted	121	0.0406302	0.0116161	0.000469208	156.968	119	0.0112583	-0.004106	0.00214475	0.0579644	0.0375868	0.017433	0.0310782	0.0833708	0.0251082	0.00119355	Nominal	Fail	Pass
4588_1	PPY	Hypothyroidism	Inverse variance weighted	121	-0.0375556	0.0107398	0.000470761	122.582	119	0.392414	0.00184372	0.002013	0.361568	-0.0386051	0.0168065	0.0216167	-0.0566534	0.0234579	0.0172522	Nominal	True	Pass
9518_95	PLA1A	Hypothyroidism	Inverse variance weighted	121	0.0401318	0.0114789	0.00047206	155.896	119	0.0130906	0.0006268	0.00215043	0.771194	0.0213222	0.0170147	0.210145	0.0335992	0.0252007	0.184992	Nominal	Fail	Pass
5643_2	LCN8	Hypothyroidism	Inverse variance weighted	121	0.0387861	0.0111211	0.000487375	148.817	119	0.0333378	0.00164512	0.00208712	0.432131	0.0334319	0.0167405	0.0458182	0.0216681	0.0244071	0.37645	Nominal	Fail	Pass
8470_213	RNASEH1	Hypothyroidism	Inverse variance weighted	121	0.0347326	0.00996127	0.000488905	118.497	119	0.49576	0.0015041	0.00185641	0.419434	0.0280358	0.0172824	0.104756	0.0191216	0.0216904	0.379787	Nominal	True	Pass
6917_49	LRRC3	Hypothyroidism	Inverse variance weighted	121	0.0401301	0.0115139	0.000491458	157.59	119	0.0103047	0.000478219	0.00215491	0.824756	0.0451114	0.0175576	0.0101894	0.0351583	0.0252101	0.16573	Nominal	Fail	Pass
10809_14	KLRB1	Hypothyroidism	Inverse variance weighted	121	0.0430925	0.0123683	0.000493773	178.024	119	0.00037304	0.000169709	0.00231028	0.941565	0.0437952	0.0178014	0.0138853	0.0413252	0.0270756	0.129592	Nominal	Fail	Pass
13522_20	VSNL1	Hypothyroidism	Inverse variance weighted	121	0.0410891	0.0118163	0.000506438	165.187	119	0.00328534	-0.00266042	0.00221259	0.231597	0.0605889	0.0175808	0.000568298	0.0687315	0.0258384	0.00888985	Nominal	Fail	Pass
3324_51	LY9	Hypothyroidism	Inverse variance weighted	121	0.0691794	0.0199108	0.00051187	424.573	119	6.50725e-36	0.00330216	0.00371659	0.376069	0.0372479	0.0190363	0.050385	0.0346555	0.043669	0.429012	Nominal	Fail	Pass
8048_9	FTMT	Hypothyroidism	Inverse variance weighted	121	-0.120287	0.0346304	0.000513796	1272.94	119	2.4679e-192	0.0212963	0.00615444	0.00074983	-0.00730928	0.017828	0.681814	-0.342383	0.0722382	5.98542e-06	Nominal	Fail	Fail
3151_6	IL2RA	Hypothyroidism	Inverse variance weighted	121	0.0421812	0.0121841	0.000536212	180.984	119	0.000216951	0.00052992	0.00229751	0.817983	0.0606778	0.0168074	0.000305973	0.0366705	0.0268415	0.174457	Nominal	Fail	Pass
10583_1	TMEM108	Hypothyroidism	Inverse variance weighted	121	0.0403811	0.0116914	0.00055249	162.743	119	0.004804	0.000752377	0.00218846	0.731608	0.0429951	0.018563	0.0205487	0.0325372	0.0256567	0.207212	Nominal	Fail	Pass
17335_18	VAMP2	Hypothyroidism	Inverse variance weighted	121	0.0462509	0.0134197	0.000567908	204.017	119	2.02233e-06	-0.00228196	0.00250048	0.363292	0.0508674	0.0189699	0.00732986	0.0699425	0.029228	0.0182752	Nominal	Fail	Pass
11067_13	BGLAP	Hypothyroidism	Inverse variance weighted	121	0.0503781	0.0147797	0.000652949	256.915	119	3.77925e-12	-0.00442051	0.00273421	0.108582	0.022421	0.0170065	0.187377	0.0963891	0.0320228	0.00319003	Nominal	Fail	Pass
9933_49	ATP1B4	Hypothyroidism	Inverse variance weighted	121	0.0379604	0.011137	0.000653227	150.039	119	0.028586	0.00150342	0.00207957	0.471131	0.0237907	0.017147	0.165303	0.0223166	0.0243469	0.361201	Nominal	Fail	Pass
7824_88	MSRB3	Hypothyroidism	Inverse variance weighted	121	0.0385262	0.0113217	0.000666847	148.638	119	0.0340888	0.00383179	0.00208923	0.0691422	0.0195167	0.0166778	0.241913	-0.0013621	0.0244684	0.9557	Nominal	Fail	Pass
7967_38	POTEM	Hypothyroidism	Inverse variance weighted	121	0.0397829	0.0117179	0.000686163	168.841	119	0.00182257	-0.0012144	0.00219022	0.580302	0.0339061	0.0164749	0.0395854	0.0524387	0.0256729	0.0433045	Nominal	Fail	Pass
9606_4	NUP210L	Hypothyroidism	Inverse variance weighted	121	0.0371092	0.0109375	0.000691682	142.348	119	0.0711924	-0.000317821	0.00204545	0.876786	0.0228492	0.0172475	0.185243	0.0404377	0.0240728	0.0956178	Nominal	True	Pass
3881_49	DYNLL1	Hypothyroidism	Inverse variance weighted	121	0.0372001	0.0110424	0.000754808	145.362	119	0.0505793	0.00110624	0.00206851	0.593785	0.0264751	0.0178513	0.13805	0.0256754	0.024229	0.291429	Nominal	True	Pass
11565_58	ZNF23	Hypothyroidism	Inverse variance weighted	121	0.041503	0.0124016	0.000818114	184.715	119	0.000107382	0.00174621	0.00231837	0.452814	0.0291627	0.0208523	0.161953	0.0233352	0.0271323	0.39149	Nominal	Fail	Pass
2730_58	MICA	Hypothyroidism	Inverse variance weighted	121	0.368149	0.110341	0.000848528	20328.4	119	0	-0.0384049	0.0209128	0.0687903	0.0236484	0.0148687	0.111726	0.772123	0.245621	0.00210746	Nominal	Fail	Pass
13629_25	ATG4B	Hypothyroidism	Inverse variance weighted	121	0.0427359	0.0128285	0.000864343	180.381	119	0.000242596	-0.00716333	0.00233566	0.00267746	0.0353585	0.0190188	0.0630088	0.117521	0.0273566	3.57397e-05	Nominal	Fail	Fail
16297_14	ROBO4	Hypothyroidism	Inverse variance weighted	121	0.038577	0.0116217	0.000902143	163.864	119	0.00404146	2.51703e-08	0.00217539	0.999991	0.032788	0.0173096	0.0581969	0.0385768	0.0255186	0.133258	Nominal	Fail	Pass
13493_5	GRID1	Hypothyroidism	Inverse variance weighted	121	0.0353126	0.0106918	0.000957341	134.135	119	0.162288	0.00191295	0.00198892	0.338099	0.0455828	0.0175318	0.00932195	0.0153582	0.0233414	0.511821	Nominal	True	Pass
19388_2	CDH12	Hypothyroidism	Inverse variance weighted	121	0.0383999	0.011632	0.000962581	164.564	119	0.00362302	-0.00144085	0.00217739	0.509423	0.0361523	0.0188972	0.0557346	0.0534352	0.025538	0.0385301	Nominal	Fail	Pass
14227_21	MYL6B	Hypothyroidism	Inverse variance weighted	121	0.0392889	0.0119253	0.000985689	160.628	119	0.00661295	-0.00136865	0.00221294	0.537445	0.0189127	0.0178189	0.288513	0.0532771	0.0255831	0.039438	Nominal	Fail	Pass
11661_11	NLRP1	Hypothyroidism	Inverse variance weighted	121	0.0356906	0.0108375	0.000990375	139.109	119	0.100413	-0.000770579	0.00201705	0.703118	0.0383715	0.0166369	0.0210873	0.0437153	0.023654	0.0670684	Nominal	True	Pass
14129_1	IFNA7	Hypothyroidism	Inverse variance weighted	121	0.0355977	0.0108178	0.000999567	136.917	119	0.124974	0.00259594	0.00201585	0.200327	0.0349261	0.0168636	0.0383503	0.00859956	0.0235781	0.715963	Nominal	True	Pass
12768_3	PPP1R3B	Hypothyroidism	Inverse variance weighted	121	0.0387505	0.0117778	0.00100142	164.604	119	0.00360038	-0.00207565	0.00220368	0.34815	0.0373699	0.0165067	0.0235792	0.0603405	0.0257731	0.020884	Nominal	Fail	Pass
9226_6	TMUB2	Hypothyroidism	Inverse variance weighted	121	0.0371901	0.0113111	0.00100924	149.479	119	0.0306864	0.00167391	0.00210575	0.42824	0.0424701	0.0173851	0.0145696	0.0196992	0.0247483	0.427627	Nominal	Fail	Pass
15565_102	MUC16	Hypothyroidism	Inverse variance weighted	121	0.0352008	0.0107071	0.0010104	124.322	119	0.35085	0.00135177	0.0019998	0.500384	0.0289489	0.0173696	0.0955842	0.0211204	0.0234323	0.36923	Nominal	True	Pass
19325_21	ABHD14B	Hypothyroidism	Inverse variance weighted	121	0.037278	0.0113875	0.00106189	151.495	119	0.023703	5.61287e-05	0.00214305	0.979149	0.0423251	0.01708	0.0132101	0.0366852	0.025357	0.150595	Nominal	Fail	Pass
9847_21	TGIF2	Hypothyroidism	Inverse variance weighted	121	0.0326343	0.00997701	0.00107188	106.172	119	0.793836	0.00326916	0.00185965	0.081329	0.0358321	0.0165905	0.0307884	-0.00145652	0.0218084	0.946863	Nominal	True	Pass
14178_18	CDKN3	Hypothyroidism	Inverse variance weighted	121	0.0363862	0.0111687	0.00112255	141.534	119	0.077791	-0.00490833	0.00204174	0.0177599	0.0282734	0.0171777	0.099776	0.0873734	0.0238705	0.000376948	Nominal	True	Fail
3630_27	CADM3	Hypothyroidism	Inverse variance weighted	121	0.0317265	0.0097851	0.00118556	110.464	119	0.699734	0.000124542	0.00181396	0.945378	0.0208537	0.0168775	0.21661	0.0304379	0.021167	0.153063	Nominal	True	Pass
8032_23	MCCD1	Hypothyroidism	Inverse variance weighted	121	0.0370572	0.0114742	0.00123964	153.971	119	0.0170567	0.00263461	0.00212668	0.217844	0.0267213	0.0170666	0.117417	0.00946685	0.0250415	0.70607	Nominal	Fail	Pass
2967_8	VCAM1	Hypothyroidism	Inverse variance weighted	121	0.0643477	0.0199365	0.0012482	411.901	119	6.31228e-34	-0.00281257	0.00372113	0.451239	0.0456442	0.0200853	0.0230556	0.0936352	0.0435926	0.0337443	Nominal	Fail	Pass
17829_2	TREX2	Hypothyroidism	Inverse variance weighted	121	0.0366858	0.0114121	0.00130602	158.14	119	0.00952196	-0.000523295	0.00213763	0.807032	0.032041	0.0169569	0.058818	0.0421059	0.0249294	0.0938375	Nominal	Fail	Pass
5734_13	PVRL4	Hypothyroidism	Inverse variance weighted	121	0.0351208	0.010947	0.0013354	141.262	119	0.0801051	-0.000246909	0.00204892	0.904285	0.0460559	0.018081	0.0108593	0.0376912	0.0239958	0.118898	Nominal	True	Pass
8248_222	SIGLEC14	Hypothyroidism	Inverse variance weighted	121	0.0397029	0.0123986	0.00136375	187.323	119	6.48164e-05	0.000158978	0.0023228	0.945549	0.027667	0.0174273	0.112385	0.0380496	0.0271752	0.164067	Nominal	Fail	Pass
8225_86	EPHB2	Hypothyroidism	Inverse variance weighted	121	0.0402505	0.0125801	0.00137654	167.423	119	0.00229742	0.00290301	0.00233069	0.215373	0.0331115	0.0191971	0.0845602	0.00996701	0.0273618	0.716305	Nominal	Fail	Pass
9947_22	TOPBP1	Hypothyroidism	Inverse variance weighted	121	0.0360806	0.0112872	0.00139061	152.238	119	0.0215026	-0.000734617	0.00211291	0.728694	0.0390303	0.0159849	0.0146182	0.0437377	0.0247663	0.0799579	Nominal	Fail	Pass
16902_17	LAMP1	Hypothyroidism	Inverse variance weighted	121	0.0319259	0.00998789	0.00139126	112.658	119	0.646236	0.000310821	0.00186396	0.867847	0.0220228	0.0164323	0.180176	0.0286828	0.0218633	0.192074	Nominal	True	Pass
8406_17	IGF1	Hypothyroidism	Inverse variance weighted	121	0.0372522	0.0116828	0.00142951	161.335	119	0.00594849	-0.00112125	0.00218961	0.609547	0.0340571	0.016741	0.041916	0.0489053	0.0255968	0.0584619	Nominal	Fail	Pass
12551_3	ITCH	Hypothyroidism	Inverse variance weighted	121	0.0373128	0.0117176	0.00145089	158.297	119	0.00930934	-0.0024926	0.00219054	0.257453	0.0357339	0.0173767	0.0397415	0.0632507	0.0256235	0.0149902	Nominal	Fail	Pass
8237_56	SOSTDC1	Hypothyroidism	Inverse variance weighted	121	0.0323251	0.0101607	0.00146573	122.335	119	0.398473	0.00196934	0.00189036	0.299626	0.0178431	0.0167805	0.287635	0.0119779	0.0220145	0.587398	Nominal	True	Pass
9275_2	CTSL	Hypothyroidism	Inverse variance weighted	121	0.0386009	0.0121541	0.00149338	180.049	119	0.000257897	-0.000347017	0.00227327	0.878932	0.0265844	0.0189981	0.161716	0.042214	0.0266297	0.11557	Nominal	Fail	Pass
5646_20	RNASE6	Hypothyroidism	Inverse variance weighted	121	0.0463649	0.0146183	0.00151549	228.26	119	6.92903e-09	-0.000859324	0.00274124	0.754465	0.0457364	0.020633	0.0266463	0.0552879	0.0320241	0.0868619	Nominal	Fail	Pass
16620_26	LY75	Hypothyroidism	Inverse variance weighted	121	0.0460922	0.0145436	0.00152835	375.034	119	2.75707e-28	0.000483267	0.00270384	0.858451	0.0194577	0.0151783	0.199863	0.0410502	0.0317651	0.198756	Nominal	Fail	Pass
3310_62	FCGR2B	Hypothyroidism	Inverse variance weighted	121	0.0300638	0.00949646	0.00154663	128.553	119	0.259029	0.000455533	0.00178763	0.799299	0.0313937	0.0154545	0.042218	0.0252384	0.0212006	0.236236	Nominal	True	Pass
6506_54	TMED10	Hypothyroidism	Inverse variance weighted	121	0.0442275	0.0139772	0.00155477	205.954	119	1.31913e-06	0.00251437	0.00259125	0.33385	0.017081	0.0187891	0.363303	0.0179541	0.0304731	0.556858	Nominal	Fail	Pass
6410_26	INSL4	Hypothyroidism	Inverse variance weighted	121	0.0393786	0.0124469	0.00155762	183.791	119	0.000128069	0.000143139	0.00232793	0.951074	0.0435134	0.018319	0.0175341	0.037889	0.0272605	0.167158	Nominal	Fail	Pass
9578_263	MANSC4	Hypothyroidism	Inverse variance weighted	121	0.03639	0.011508	0.00156612	145.772	119	0.0482068	-0.000407616	0.0021478	0.849802	0.0469711	0.0173721	0.00685456	0.0406375	0.0251877	0.109309	Nominal	Fail	Pass
5128_53	SLAMF6	Hypothyroidism	Inverse variance weighted	121	0.0414527	0.0131282	0.00159114	195.483	119	1.25071e-05	0.00125203	0.00245487	0.610982	0.0163426	0.0193551	0.39847	0.0284063	0.0287709	0.325486	Nominal	Fail	Pass
18257_64	SRP19	Hypothyroidism	Inverse variance weighted	121	0.0320431	0.0101629	0.00161625	122.723	119	0.388972	-0.000869768	0.00190621	0.649019	0.0225991	0.0174978	0.196518	0.0411338	0.022381	0.0685727	Nominal	True	Pass
15495_9	FOLR3	Hypothyroidism	Inverse variance weighted	121	0.0293941	0.00933083	0.00163152	114.362	119	0.603044	-0.00016436	0.00173398	0.924643	0.0360824	0.0155054	0.0199602	0.031104	0.0203096	0.128303	Nominal	True	Pass
9475_22	GPX5	Hypothyroidism	Inverse variance weighted	121	0.0370235	0.0117534	0.0016326	161.696	119	0.00563388	-0.00194318	0.00219312	0.377387	0.0444168	0.0171118	0.0094403	0.0572453	0.0256763	0.0276572	Nominal	Fail	Pass
5066_134	CD300C	Hypothyroidism	Inverse variance weighted	121	0.0457884	0.0145595	0.00166133	229.409	119	5.20645e-09	0.00131562	0.00271507	0.628878	0.016587	0.0192561	0.389026	0.032044	0.0319044	0.317236	Nominal	Fail	Pass
16803_4	CALB2	Hypothyroidism	Inverse variance weighted	121	0.0354164	0.0112625	0.00166294	152.012	119	0.022152	6.46443e-05	0.00211786	0.975701	0.0268567	0.0169391	0.112855	0.0347438	0.0247709	0.163338	Nominal	Fail	Pass
12934_1	HERC5	Hypothyroidism	Inverse variance weighted	121	0.0466027	0.0148301	0.00167545	242.599	119	1.77926e-10	-0.00390411	0.00274629	0.157759	0.0124492	0.017811	0.484575	0.0873714	0.0322569	0.00775333	Nominal	Fail	Pass
17403_14	ACADSB	Hypothyroidism	Inverse variance weighted	121	0.0314432	0.0100103	0.0016833	117.953	119	0.509904	0.00149283	0.00187037	0.426373	0.0275504	0.017137	0.107911	0.0159048	0.0218908	0.468927	Nominal	True	Pass
6574_11	FAIM3	Hypothyroidism	Inverse variance weighted	121	0.0663704	0.0211774	0.00172432	459.791	119	1.50754e-41	0.00248496	0.00393915	0.529357	0.00195787	0.0209547	0.925559	0.0408806	0.0456445	0.372258	Nominal	Fail	Pass
6584_1	HRC	Hypothyroidism	Inverse variance weighted	121	0.0353978	0.0112984	0.0017304	149.84	119	0.0293196	0.00179665	0.00211772	0.397925	0.0339595	0.0178722	0.0574161	0.0166686	0.0248054	0.502902	Nominal	Fail	Pass
5065_8	CD83	Hypothyroidism	Inverse variance weighted	121	0.0327733	0.010474	0.00175394	130.174	119	0.227925	0.00227111	0.00194935	0.246326	0.0532049	0.0170463	0.0018012	0.00912152	0.0228365	0.690295	Nominal	True	Pass
8839_4	MTX2	Hypothyroidism	Inverse variance weighted	121	0.0366537	0.0117157	0.0017565	157.144	119	0.0109802	0.00255028	0.00218048	0.244501	0.0420334	0.0184475	0.0226947	0.0101113	0.0255312	0.692787	Nominal	Fail	Pass
10022_207	POLH	Hypothyroidism	Inverse variance weighted	121	0.0333975	0.0107235	0.00184301	137.864	119	0.113868	0.00133347	0.00200616	0.507535	0.0436677	0.0173372	0.0117779	0.0194664	0.0235543	0.410204	Nominal	True	Pass
9443_137	CTSK	Hypothyroidism	Inverse variance weighted	121	0.0307476	0.00988219	0.00186192	106.249	119	0.792287	0.00265047	0.00185007	0.154586	0.0238637	0.0164427	0.14669	0.00313096	0.0216623	0.885323	Nominal	True	Pass
12439_67	IRF9	Hypothyroidism	Inverse variance weighted	121	0.0379858	0.0122296	0.001896	174.338	119	0.000717761	0.00336094	0.00227043	0.141434	0.0159648	0.0170237	0.34835	0.00293727	0.0266208	0.912328	Nominal	Fail	Pass
11838_130	PIEZO1	Hypothyroidism	Inverse variance weighted	121	0.0368012	0.0119116	0.00200482	167.666	119	0.00220871	0.000348551	0.00223245	0.876195	0.0732674	0.017838	4.00173e-05	0.0331751	0.0261238	0.206591	Nominal	Fail	Pass
3034_1	GFAP	Hypothyroidism	Inverse variance weighted	121	0.0350749	0.0113865	0.00206736	152.415	119	0.0210056	0.000970361	0.00212819	0.649252	0.0272234	0.0179488	0.129336	0.0250933	0.0246932	0.311596	Nominal	Fail	Pass
5606_24	MFAP1	Hypothyroidism	Inverse variance weighted	121	0.0337217	0.0109556	0.00208378	141.472	119	0.0783202	0.00246127	0.00203536	0.228961	0.038664	0.0167437	0.0209342	0.00817787	0.0237859	0.731595	Nominal	True	Pass
8318_13	SPRED1	Hypothyroidism	Inverse variance weighted	121	0.0352599	0.0114578	0.00208837	145.005	119	0.0527248	0.00546966	0.00208875	0.00997659	0.0263827	0.017274	0.126686	-0.0216574	0.024446	0.377444	Nominal	True	Fail
10760_107	GRIA4	Hypothyroidism	Inverse variance weighted	121	-0.0454478	0.0148431	0.00219953	234.159	119	1.57519e-09	0.00702508	0.00268901	0.0101467	-0.0038867	0.0191995	0.839575	-0.117404	0.0311245	0.000253727	Nominal	Fail	Fail
3073_51	IL18BP	Hypothyroidism	Inverse variance weighted	121	0.0523993	0.01712	0.00220811	315.975	119	8.89355e-20	-0.00125348	0.00321012	0.696882	0.0441021	0.0202065	0.0290676	0.0654312	0.037537	0.0838965	Nominal	Fail	Pass
13682_47	CSF1R	Hypothyroidism	Inverse variance weighted	121	0.0496011	0.0162115	0.00221614	278.774	119	7.56709e-15	0.00135251	0.0030246	0.655565	0.0526794	0.0192835	0.00629826	0.035446	0.0355894	0.321285	Nominal	Fail	Pass
13435_31	IL20RB	Hypothyroidism	Inverse variance weighted	121	0.0469737	0.0153717	0.00224424	269.569	119	1.0843e-13	-0.00716715	0.00280829	0.0119725	0.00377591	0.0190669	0.843018	0.120728	0.0325741	0.000320643	Nominal	Fail	Fail
12843_6	ZNF410	Hypothyroidism	Inverse variance weighted	121	0.0330596	0.0108387	0.00228718	135.042	119	0.149351	0.00286867	0.00201192	0.156535	0.00920915	0.0179444	0.607808	0.00316831	0.023579	0.893337	Nominal	True	Pass
12774_12	HCN1	Hypothyroidism	Inverse variance weighted	121	0.0358659	0.0117624	0.00229459	159.297	119	0.00804965	0.0014712	0.00219342	0.50369	0.026771	0.0166773	0.108443	0.0205063	0.0257564	0.427524	Nominal	Fail	Pass
5653_23	PRSS37	Hypothyroidism	Inverse variance weighted	121	0.0364154	0.0119959	0.00240015	167.038	119	0.00244518	0.00134959	0.00223559	0.547203	0.0292045	0.0174396	0.094011	0.0223751	0.0261838	0.394523	Nominal	Fail	Pass
14036_116	MPDZ	Hypothyroidism	Inverse variance weighted	121	0.0320883	0.0105861	0.00243613	129.634	119	0.238026	0.00176435	0.00197806	0.374216	0.0369035	0.0169295	0.0292694	0.0136752	0.0232037	0.556741	Nominal	True	Pass
13492_44	HSPA9	Hypothyroidism	Inverse variance weighted	121	0.0325862	0.0107714	0.00248431	136.463	119	0.130587	-0.000690707	0.0020211	0.733143	0.0383913	0.0165287	0.0201951	0.0397574	0.0236054	0.0947543	Nominal	True	Pass
7184_13	CEACAM7	Hypothyroidism	Inverse variance weighted	121	0.0329712	0.0109266	0.0025486	138.702	119	0.104669	-0.000717087	0.00204531	0.726507	0.032811	0.0169796	0.0533133	0.0404375	0.0239537	0.0940013	Nominal	True	Pass
5663_18	PF4V1	Hypothyroidism	Inverse variance weighted	121	0.0342925	0.0113711	0.00256336	143.091	119	0.0655599	0.00116523	0.0021251	0.584499	0.0363673	0.0176574	0.0394362	0.0221245	0.0249503	0.377007	Nominal	True	Pass
8303_102	C12orf10	Hypothyroidism	Inverse variance weighted	121	0.0340608	0.0113049	0.00258742	141.836	119	0.0752892	-0.000913166	0.00211477	0.666666	0.0167179	0.0179279	0.351076	0.0435847	0.0248021	0.0814379	Nominal	True	Pass
5139_32	UNC5C	Hypothyroidism	Inverse variance weighted	121	0.0330466	0.0109923	0.00264419	131.998	119	0.195849	-0.000503818	0.0020594	0.807154	0.0454697	0.017025	0.00756806	0.0382815	0.0240761	0.114483	Nominal	True	Pass
5060_62	CD274	Hypothyroidism	Inverse variance weighted	121	0.0393094	0.0130862	0.00266566	198.319	119	6.90174e-06	-0.00203548	0.00243666	0.40519	0.0299076	0.0181686	0.0997401	0.0604909	0.0285416	0.0361353	Nominal	Fail	Pass
15583_18	FCRLB	Hypothyroidism	Inverse variance weighted	121	0.034306	0.0114355	0.00270024	145.809	119	0.0479963	0.00243265	0.00213029	0.255774	0.0408262	0.0182245	0.025079	0.00895978	0.0249619	0.720278	Nominal	Fail	Pass
8396_42	FAAH2	Hypothyroidism	Inverse variance weighted	121	0.0379435	0.0127026	0.00281677	195.26	119	1.30969e-05	0.000657485	0.00239162	0.783861	0.0305554	0.0171019	0.0739918	0.031097	0.0279792	0.268622	Nominal	Fail	Pass
10981_56	NRG3	Hypothyroidism	Inverse variance weighted	121	0.0322475	0.0108338	0.0029149	139.622	119	0.0952506	0.00121586	0.00202503	0.549371	0.0297077	0.0170748	0.0818844	0.0195907	0.0237142	0.410391	Nominal	True	Pass
6920_1	GFRAL	Hypothyroidism	Inverse variance weighted	121	0.0315868	0.0106157	0.00292536	125.893	119	0.315085	0.00227792	0.0019752	0.251116	0.0264742	0.0181083	0.143743	0.00781995	0.0231753	0.73639	Nominal	True	Pass
15436_40	RAMP1	Hypothyroidism	Inverse variance weighted	121	0.0360805	0.0121531	0.00298924	174.855	119	0.000655696	9.51247e-05	0.00228484	0.966861	0.0499409	0.0170213	0.0033459	0.0350901	0.026738	0.191923	Nominal	Fail	Pass
12535_2	XRCC1	Hypothyroidism	Inverse variance weighted	121	0.0324986	0.0109466	0.00298927	143.88	119	0.0599899	0.000604994	0.00204646	0.768028	0.046804	0.0171235	0.00626992	0.026187	0.0240118	0.277659	Nominal	True	Pass
16605_2	C1QTNF9	Hypothyroidism	Inverse variance weighted	121	0.0338411	0.0114199	0.00304322	148.345	119	0.0353475	0.000722869	0.00213468	0.735485	0.0329186	0.0177653	0.0638859	0.0263173	0.0250009	0.294632	Nominal	Fail	Pass
5131_15	TNFRSF19	Hypothyroidism	Inverse variance weighted	121	0.0361936	0.0122306	0.00308374	170.627	119	0.00135441	-0.00154793	0.00229237	0.500825	0.0386654	0.017588	0.0279214	0.0522786	0.0267898	0.0533551	Nominal	Fail	Pass
6413_79	LIPK	Hypothyroidism	Inverse variance weighted	121	0.0316328	0.0106895	0.00308403	133.435	119	0.172814	0.00197869	0.00199563	0.323448	0.0313582	0.0177608	0.0774655	0.0109644	0.0234267	0.640619	Nominal	True	Pass
10589_7	RAET1L	Hypothyroidism	Inverse variance weighted	121	0.030832	0.0104306	0.00311749	125.767	119	0.317882	-0.00299446	0.00192218	0.121925	0.0393433	0.01676	0.0189022	0.0620844	0.0225826	0.00690597	Nominal	True	Pass
8927_6	C7orf73	Hypothyroidism	Inverse variance weighted	121	0.0339625	0.0114902	0.00311881	157.266	119	0.0107918	0.000880677	0.00214166	0.681656	0.0336401	0.0174494	0.0538718	0.0247229	0.025255	0.3296	Nominal	Fail	Pass
4993_16	GSTA3	Hypothyroidism	Inverse variance weighted	121	0.0294776	0.0100028	0.00320943	119.358	119	0.47354	0.000606595	0.0018758	0.746975	0.0511323	0.0170989	0.00278619	0.0231624	0.0219483	0.293419	Nominal	True	Pass
18887_7	ENTPD2	Hypothyroidism	Inverse variance weighted	121	0.0372883	0.0126604	0.00322673	196.913	119	9.27956e-06	0.00193228	0.0023518	0.412937	0.0268706	0.0174005	0.12253	0.017532	0.027183	0.520194	Nominal	Fail	Pass
7809_22	SPATA9	Hypothyroidism	Inverse variance weighted	121	0.0316776	0.0107577	0.00323336	134.337	119	0.159343	0.000637982	0.00201478	0.752063	0.00904113	0.0180161	0.615783	0.0250168	0.0236447	0.292184	Nominal	True	Pass
7861_9	ROR2	Hypothyroidism	Inverse variance weighted	121	0.0343023	0.0116506	0.00323733	153.862	119	0.017309	-0.000963192	0.00218313	0.65987	0.0377639	0.0179727	0.0356247	0.0443464	0.0255915	0.0857111	Nominal	Fail	Pass
18892_48	GPC4	Hypothyroidism	Inverse variance weighted	121	0.0335562	0.0114071	0.00326425	147.331	119	0.0400121	0.00280441	0.00212057	0.188544	0.019812	0.01774	0.264081	0.0041543	0.0249719	0.868157	Nominal	Fail	Pass
3421_54	TNFSF8	Hypothyroidism	Inverse variance weighted	121	0.0476056	0.0162006	0.00329791	279.903	119	5.43539e-15	0.00515977	0.00300064	0.0881129	0.0336167	0.0185916	0.0705806	-0.00616931	0.0351599	0.861013	Nominal	Fail	Pass
6485_59	IGLL1	Hypothyroidism	Inverse variance weighted	121	0.0432422	0.0147495	0.00337033	209.99	119	5.3344e-07	-0.000828506	0.0027585	0.764436	0.068658	0.0196257	0.000468122	0.0518586	0.0322836	0.110848	Nominal	Fail	Pass
8018_43	VSIG2	Hypothyroidism	Inverse variance weighted	121	0.0323591	0.0110445	0.00339086	142.802	119	0.0677078	0.000918405	0.00205754	0.656148	0.0402249	0.019181	0.035983	0.0227534	0.0242057	0.349121	Nominal	True	Pass
13516_46	EMC4	Hypothyroidism	Inverse variance weighted	121	0.0331621	0.011323	0.00340353	130.509	119	0.221796	0.00115166	0.00211293	0.586737	0.0189111	0.0172522	0.273009	0.0211513	0.0247902	0.395255	Nominal	True	Pass
3808_76	FGFR2	Hypothyroidism	Inverse variance weighted	121	0.0330889	0.0113032	0.0034182	151.076	119	0.0250278	0.000917766	0.00211404	0.66498	0.0315802	0.0177041	0.0744594	0.0235371	0.0247533	0.343599	Nominal	Fail	Pass
6434_18	AOC2	Hypothyroidism	Inverse variance weighted	121	0.0304709	0.0104205	0.00345414	129.34	119	0.243633	-0.000236007	0.00192454	0.902607	0.037315	0.0170497	0.0286253	0.0329482	0.0227509	0.150186	Nominal	True	Pass
19364_163	PCNA	Hypothyroidism	Inverse variance weighted	121	0.0335385	0.011473	0.00346389	152.695	119	0.0202406	0.000210897	0.00214708	0.921919	0.0253442	0.017073	0.137686	0.0313431	0.0251455	0.215041	Nominal	Fail	Pass
12556_7	UBE2C	Hypothyroidism	Inverse variance weighted	121	0.0330781	0.011318	0.00347103	148.252	119	0.0357552	0.00131296	0.00213167	0.539117	0.0270309	0.0179225	0.131501	0.0194985	0.0247962	0.433226	Nominal	Fail	Pass
12665_16	ILF2	Hypothyroidism	Inverse variance weighted	121	0.0334651	0.0114645	0.00351124	155.597	119	0.0136456	0.00177457	0.00213773	0.408134	0.0303279	0.0168213	0.0713959	0.0148802	0.0251596	0.555352	Nominal	Fail	Pass
11716_28	LRIT2	Hypothyroidism	Inverse variance weighted	121	0.0308434	0.0105777	0.00354682	132.772	119	0.183198	-0.00169265	0.00197798	0.393856	0.0402499	0.0159821	0.0117876	0.0485254	0.0232181	0.0387495	Nominal	True	Pass
3186_2	C2	Hypothyroidism	Inverse variance weighted	121	0.0685968	0.0235564	0.003591	601.754	119	1.4266e-65	-0.00726897	0.00436136	0.0982091	0.00626231	0.0181682	0.730331	0.14519	0.0515631	0.00569722	Nominal	Fail	Pass
9014_18	TMEM25	Hypothyroidism	Inverse variance weighted	121	0.0325377	0.0111781	0.00360448	147.184	119	0.0407344	0.00178116	0.00209438	0.396784	0.0247269	0.0171739	0.149924	0.0139047	0.0246023	0.573017	Nominal	Fail	Pass
6103_70	FCRL5	Hypothyroidism	Inverse variance weighted	121	0.0305124	0.0104943	0.00364302	131.044	119	0.212228	-0.0011294	0.00195707	0.564972	0.0197068	0.0172109	0.252204	0.0423451	0.0230471	0.0686568	Nominal	True	Pass
10030_8	MUTYH	Hypothyroidism	Inverse variance weighted	121	0.0358395	0.0123287	0.00364909	186.111	119	8.20596e-05	0.00075405	0.00232315	0.746068	0.0228199	0.0181989	0.209873	0.0280194	0.0270852	0.303005	Nominal	Fail	Pass
8360_169	NCR1	Hypothyroidism	Inverse variance weighted	121	0.0476442	0.0164122	0.00369638	310.136	119	5.59438e-19	-0.00255423	0.00305395	0.404624	0.0104527	0.0178709	0.558615	0.0736634	0.0351832	0.0384089	Nominal	Fail	Pass
2692_74	PLA2G2A	Hypothyroidism	Inverse variance weighted	121	0.0313914	0.0108594	0.00384371	97.3327	119	0.927329	-0.00244159	0.00200798	0.226412	0.034706	0.0179081	0.0526229	0.0572585	0.0238846	0.0180723	Nominal	True	Pass
2599_51	TNFSF9	Hypothyroidism	Inverse variance weighted	121	0.0310862	0.0107683	0.00389151	138.005	119	0.112278	0.00232576	0.00199951	0.247091	0.0305429	0.0168355	0.0696476	0.00680466	0.023482	0.772487	Nominal	True	Pass
10513_13	KCNIP3	Hypothyroidism	Inverse variance weighted	121	0.0361323	0.0125168	0.00389289	188.062	119	5.6069e-05	0.00180846	0.00233539	0.440247	0.0537516	0.0187688	0.0041848	0.0173442	0.0273104	0.526596	Nominal	Fail	Pass
5704_74	GZMM	Hypothyroidism	Inverse variance weighted	121	0.0382355	0.0132881	0.00400925	200.707	119	4.14811e-06	0.00231298	0.00247982	0.352852	0.0209016	0.0178745	0.242263	0.0141205	0.0290727	0.628076	Nominal	Fail	Pass
9582_93	SUSD1	Hypothyroidism	Inverse variance weighted	121	0.0310437	0.0107893	0.00401133	135.292	119	0.145915	-4.21364e-06	0.00201662	0.998336	0.0529641	0.0163535	0.0012008	0.0310874	0.0235801	0.189909	Nominal	True	Pass
17832_12	IDI2	Hypothyroidism	Inverse variance weighted	121	0.0330252	0.0114823	0.00402524	151.57	119	0.0234716	0.00222923	0.0021403	0.29973	0.0294639	0.0184824	0.110901	0.00982962	0.0250542	0.695513	Nominal	Fail	Pass
18265_18	ZNF34	Hypothyroidism	Inverse variance weighted	121	0.0336603	0.0117393	0.00413972	161.606	119	0.00571052	0.00219357	0.00219049	0.318664	0.0225678	0.0171899	0.189231	0.0108288	0.0256442	0.673591	Nominal	Fail	Pass
10977_55	UCMA	Hypothyroidism	Inverse variance weighted	121	0.0320355	0.0111764	0.00415231	134.199	119	0.161344	0.00287839	0.0020791	0.168814	0.0329966	0.0169112	0.0510369	0.00208657	0.0243296	0.931799	Nominal	True	Pass
8006_12	DNAJB12	Hypothyroidism	Inverse variance weighted	121	0.0351591	0.0122859	0.00421312	165.62	119	0.0030677	-0.000457433	0.00229927	0.842644	0.023716	0.0180046	0.187765	0.0399092	0.0268743	0.140179	Nominal	Fail	Pass
10535_25	COX6A2	Hypothyroidism	Inverse variance weighted	121	0.0315573	0.0110548	0.00430878	144.642	119	0.0549851	-0.000923662	0.00206736	0.655844	0.0375122	0.0170228	0.0275494	0.041178	0.0242221	0.0917407	Nominal	True	Pass
11442_1	DNER	Hypothyroidism	Inverse variance weighted	121	0.028082	0.00984539	0.00434042	118.204	119	0.503368	0.0018642	0.00183883	0.312738	0.0138839	0.0169485	0.412683	0.00867596	0.0215255	0.687631	Nominal	True	Pass
8034_6	DRGX	Hypothyroidism	Inverse variance weighted	121	0.0328348	0.0115127	0.00434376	162.388	119	0.00507192	0.00107409	0.00213793	0.616317	0.0463126	0.0162864	0.00446006	0.0219217	0.0246012	0.374682	Nominal	Fail	Pass
13491_40	PDE6D	Hypothyroidism	Inverse variance weighted	121	0.0327044	0.0114708	0.00435687	146.578	119	0.0438084	0.00216164	0.00213673	0.313755	0.0274412	0.0187565	0.14346	0.0101728	0.0250519	0.685421	Nominal	Fail	Pass
14054_17	IL15RA	Hypothyroidism	Inverse variance weighted	121	0.0648488	0.0228212	0.00448868	545.578	119	7.47538e-56	-0.000355871	0.004293	0.934074	0.0446548	0.0197884	0.0240324	0.0685581	0.0502734	0.175234	Nominal	Fail	Pass
8948_13	ADAM19	Hypothyroidism	Inverse variance weighted	121	0.030983	0.0109194	0.00454779	143.202	119	0.0647511	-0.0013228	0.0020397	0.517893	0.0285375	0.0169371	0.0920061	0.0447334	0.0238612	0.0632805	Nominal	True	Pass
17455_42	FOLR1	Hypothyroidism	Inverse variance weighted	121	-0.0381461	0.0134605	0.00459777	188.977	119	4.68141e-05	0.00650457	0.00245346	0.00911315	-0.0101992	0.0190657	0.592682	-0.10583	0.0287102	0.000344251	Nominal	Fail	Fail
9015_1	PRG3	Hypothyroidism	Inverse variance weighted	121	0.0477764	0.0169017	0.00470268	306.43	119	1.77875e-18	0.00364946	0.00315116	0.249129	0.0100536	0.0187559	0.591941	0.00973779	0.0369275	0.792467	Nominal	Fail	Pass
6424_2	RNASE13	Hypothyroidism	Inverse variance weighted	121	0.0319066	0.011304	0.0047637	147.174	119	0.0407811	0.00369241	0.00209005	0.0798496	0.00944191	0.0181023	0.601958	-0.00667145	0.0245439	0.786234	Nominal	Fail	Pass
6214_84	IFNA8	Hypothyroidism	Inverse variance weighted	121	0.032136	0.0113874	0.00477169	148.67	119	0.0339506	-0.000372629	0.0021311	0.861492	0.0396323	0.017496	0.0234987	0.036013	0.0249475	0.151493	Nominal	Fail	Pass
5201_50	PDE9A	Hypothyroidism	Inverse variance weighted	121	0.0320021	0.0113423	0.00478031	149.138	119	0.0320293	0.00236011	0.00209837	0.262965	0.0260589	0.0165443	0.115234	0.00742414	0.0246147	0.763473	Nominal	Fail	Pass
10835_25	A4GNT	Hypothyroidism	Inverse variance weighted	121	0.0335911	0.0119073	0.00478653	167.015	119	0.00245421	-0.00190604	0.00222246	0.392823	0.0369373	0.018151	0.0418505	0.0534958	0.0260913	0.042529	Nominal	Fail	Pass
7822_11	HRASLS2	Hypothyroidism	Inverse variance weighted	121	0.0328681	0.0116523	0.00479111	160.359	119	0.0068833	0.00183264	0.00217671	0.401516	0.0195859	0.0171584	0.253672	0.0138075	0.0254684	0.588734	Nominal	Fail	Pass
8748_45	CD74	Hypothyroidism	Inverse variance weighted	121	0.0306005	0.0108609	0.00484001	134.737	119	0.153617	0.0018114	0.00203587	0.375398	0.0194032	0.0169388	0.252007	0.0113766	0.0241865	0.638952	Nominal	True	Pass
10815_2	HABP4	Hypothyroidism	Inverse variance weighted	121	0.0294793	0.0104766	0.00489567	123.284	119	0.37543	-0.00290676	0.00193173	0.135039	0.0290285	0.0184755	0.116138	0.05987	0.022727	0.00955163	Nominal	True	Pass
7810_20	C1QTNF5	Hypothyroidism	Inverse variance weighted	121	0.036652	0.0130281	0.0049035	177.184	119	0.00043391	0.00258612	0.00243398	0.290156	0.0207025	0.0195264	0.289038	0.00976329	0.0284602	0.732166	Nominal	Fail	Pass
9895_77	ERCC4	Hypothyroidism	Inverse variance weighted	121	0.0313566	0.0111491	0.00491621	144.421	119	0.0563981	0.00291168	0.00206734	0.161615	0.0481197	0.0184315	0.00903499	0.001011	0.0242388	0.9668	Nominal	True	Pass
5861_78	HAAO	Hypothyroidism	Inverse variance weighted	121	0.0319681	0.0113673	0.00491907	133.937	119	0.165218	-0.000307463	0.00212715	0.885317	0.0231409	0.019285	0.230162	0.0351682	0.0249087	0.160593	Nominal	True	Pass
7976_19	FRRS1L	Hypothyroidism	Inverse variance weighted	121	0.0310851	0.0110647	0.00496329	142.236	119	0.072073	0.0036494	0.00203179	0.0750071	0.0166098	0.0172894	0.336708	-0.00716551	0.0239523	0.765341	Nominal	True	Pass
12751_26	ZHX1	Hypothyroidism	Inverse variance weighted	121	0.0319215	0.0113878	0.00506085	150.557	119	0.0267592	0.00242234	0.00211989	0.255468	0.0229814	0.0168166	0.171754	0.00679862	0.0247535	0.784059	Nominal	Fail	Pass
14095_1	KLRK1	Hypothyroidism	Inverse variance weighted	121	0.0317161	0.0113356	0.00514321	151.433	119	0.0238956	0.00202977	0.00210739	0.337416	0.0364595	0.0175577	0.0378429	0.0104605	0.0248109	0.67407	Nominal	Fail	Pass
6948_82	FIG4	Hypothyroidism	Inverse variance weighted	121	0.0292938	0.0105048	0.00529345	131.269	119	0.208292	-0.000413493	0.00198151	0.835058	0.0294732	0.0180462	0.102424	0.0336041	0.0231922	0.149984	Nominal	True	Pass
8556_5	FAM134B	Hypothyroidism	Inverse variance weighted	121	0.0311469	0.0111821	0.00534588	149.075	119	0.0322817	0.00254886	0.00208593	0.224149	0.0470275	0.0170597	0.0058398	0.00460849	0.0244176	0.850621	Nominal	Fail	Pass
9509_4	TMEM38B	Hypothyroidism	Inverse variance weighted	121	0.0295077	0.0106068	0.00540301	129.222	119	0.245905	0.00119861	0.00198492	0.547086	0.0177167	0.0164743	0.28219	0.0170038	0.0232779	0.466538	Nominal	True	Pass
7019_13	SEMA7A	Hypothyroidism	Inverse variance weighted	121	0.0460963	0.0165719	0.00540939	287.557	119	5.63289e-16	0.00191021	0.00309712	0.538564	0.031041	0.0187282	0.0974294	0.0262177	0.0362606	0.471076	Nominal	Fail	Pass
10588_39	ST3GAL5	Hypothyroidism	Inverse variance weighted	121	0.0292233	0.0105063	0.0054107	129.425	119	0.241999	-0.000168562	0.00196373	0.93174	0.0322316	0.0182019	0.076597	0.0309798	0.0230219	0.180969	Nominal	True	Pass
13476_16	KIN	Hypothyroidism	Inverse variance weighted	121	0.03139	0.0113005	0.00547375	152.118	119	0.0218466	0.00223172	0.00210715	0.291692	0.0257386	0.0172653	0.136022	0.00821762	0.0246224	0.739159	Nominal	Fail	Pass
10603_1	HTN3	Hypothyroidism	Inverse variance weighted	121	0.0336388	0.0121131	0.00548534	160.085	119	0.00716793	0.00173773	0.00226116	0.443706	0.0401306	0.0172815	0.0202238	0.0154823	0.0265592	0.56104	Nominal	Fail	Pass
2516_57	CCL21	Hypothyroidism	Inverse variance weighted	121	0.050349	0.0181321	0.0054899	364.891	119	8.95154e-27	0.00250195	0.00336128	0.458136	0.0108288	0.019929	0.586877	0.0240129	0.0397725	0.547154	Nominal	Fail	Pass
9051_13	IL32	Hypothyroidism	Inverse variance weighted	121	0.0309402	0.01117	0.00560674	145.831	119	0.0478707	0.00272212	0.00208014	0.193184	0.0210119	0.0171393	0.22022	0.00252778	0.0244014	0.917668	Nominal	Fail	Pass
11436_6	INA	Hypothyroidism	Inverse variance weighted	121	0.0305036	0.0110167	0.00562532	146.523	119	0.0440981	0.0012271	0.00206232	0.552966	0.0385719	0.0168566	0.0221235	0.0176996	0.0241887	0.465772	Nominal	Fail	Pass
9964_10	MYZAP	Hypothyroidism	Inverse variance weighted	121	0.032219	0.011645	0.0056616	161.408	119	0.00588389	0.00173028	0.00218225	0.429421	0.0314399	0.0172145	0.0677963	0.0142257	0.025515	0.578203	Nominal	Fail	Pass
5749_53	CLPS	Hypothyroidism	Inverse variance weighted	121	0.0354323	0.012807	0.00566387	183.552	119	0.000134011	0.00216442	0.00238202	0.365372	0.0189212	0.0178626	0.28948	0.0128012	0.0280104	0.648494	Nominal	Fail	Pass
11202_70	TBX5	Hypothyroidism	Inverse variance weighted	121	0.0331257	0.0119813	0.00569617	164.722	119	0.00353444	0.00360259	0.00222386	0.107886	0.0311149	0.017403	0.0737918	-0.00423995	0.0259549	0.870513	Nominal	Fail	Pass
12872_35	CNGA2	Hypothyroidism	Inverse variance weighted	121	0.0291141	0.0105639	0.00585132	134.492	119	0.15711	0.00071281	0.00197389	0.718651	0.0186327	0.017302	0.281522	0.0217225	0.0230514	0.347921	Nominal	True	Pass
3302_58	CST7	Hypothyroidism	Inverse variance weighted	121	0.0354341	0.0128624	0.00587171	182.796	119	0.000154619	1.21852e-05	0.00240709	0.995969	0.0268371	0.0207593	0.19609	0.0353073	0.0281895	0.212844	Nominal	Fail	Pass
16792_4	SIGLEC5	Hypothyroidism	Inverse variance weighted	121	0.0305417	0.0111294	0.00606526	156.559	119	0.0119285	0.000456123	0.00208487	0.827198	0.008267	0.0162379	0.61067	0.0258048	0.0243647	0.291695	Nominal	Fail	Pass
11242_33	TGM1	Hypothyroidism	Inverse variance weighted	121	0.0288835	0.0105319	0.00609796	131.044	119	0.212244	-0.000450046	0.00197035	0.81972	0.0252389	0.0166313	0.129126	0.033558	0.0230356	0.147809	Nominal	True	Pass
18931_40	SLIT3	Hypothyroidism	Inverse variance weighted	121	0.0282162	0.0102906	0.00610776	98.9416	119	0.909474	0.00159216	0.00192184	0.409071	0.0276167	0.0172261	0.108894	0.011583	0.022561	0.608619	Nominal	True	Pass
7969_163	WFDC11	Hypothyroidism	Inverse variance weighted	121	0.0308217	0.0112496	0.00614742	151.852	119	0.0226212	-0.00100728	0.00210481	0.633128	0.0389709	0.0176011	0.0268211	0.0413112	0.0246536	0.0964297	Nominal	Fail	Pass
8236_8	C18orf32	Hypothyroidism	Inverse variance weighted	121	0.0320946	0.0117672	0.00638218	162.337	119	0.00511136	0.00150333	0.00219635	0.495011	0.0215875	0.0174975	0.217298	0.016405	0.0257782	0.525744	Nominal	Fail	Pass
2741_22	SIGLEC6	Hypothyroidism	Inverse variance weighted	121	0.0322647	0.0118353	0.00640796	154.915	119	0.014994	0.00454157	0.00216834	0.0383378	-0.00258078	0.0172967	0.881391	-0.0146503	0.0252577	0.56299	Nominal	Fail	Fail
12799_65	DNAJC27	Hypothyroidism	Inverse variance weighted	121	0.0321732	0.0118174	0.00647839	166.86	119	0.00251615	-0.00109133	0.00221488	0.623114	0.0437496	0.0170682	0.0103705	0.0435488	0.0259528	0.0959713	Nominal	Fail	Pass
8051_10	AGGF1	Hypothyroidism	Inverse variance weighted	121	0.0312425	0.0114767	0.00648393	150.04	119	0.0285849	0.00377906	0.00212321	0.0776478	0.0221075	0.0169251	0.191486	-0.00808745	0.0248526	0.745438	Nominal	Fail	Pass
17356_34	IL1F10	Hypothyroidism	Inverse variance weighted	121	0.0313845	0.0115316	0.00649651	154.042	119	0.0168937	0.00261	0.0021475	0.226631	0.03027	0.0171219	0.0770749	0.00414184	0.0251971	0.869712	Nominal	Fail	Pass
9386_42	TTC9B	Hypothyroidism	Inverse variance weighted	121	0.0278309	0.0102425	0.00658399	110.628	119	0.695825	-0.000736289	0.00190613	0.699983	0.0370135	0.0170201	0.0296527	0.0354854	0.0223067	0.11431	Nominal	True	Pass
9523_34	ITM2C	Hypothyroidism	Inverse variance weighted	121	0.0285557	0.0105109	0.00659216	128.927	119	0.251643	0.00337846	0.00194699	0.0852898	0.00714403	0.0162296	0.659802	-0.00648242	0.0227241	0.775936	Nominal	True	Pass
9220_7	EPHB3	Hypothyroidism	Inverse variance weighted	121	0.0293425	0.0108195	0.00668767	137.603	119	0.116855	4.0729e-05	0.00202658	0.983999	0.0427337	0.0182309	0.0190771	0.0289178	0.0237634	0.226048	Nominal	True	Pass
14051_54	FOXC2	Hypothyroidism	Inverse variance weighted	121	0.0315314	0.0116273	0.00669082	155.612	119	0.0136168	0.00357022	0.00215933	0.100886	0.0120252	0.0174314	0.490282	-0.00568001	0.0252941	0.822708	Nominal	Fail	Pass
3040_59	CCL3	Hypothyroidism	Inverse variance weighted	121	0.0319038	0.0117719	0.00672505	151.295	119	0.0243268	0.00094389	0.00220612	0.669533	0.0284208	0.0185095	0.124668	0.0220614	0.0258598	0.395309	Nominal	Fail	Pass
10830_5	EFCAB14	Hypothyroidism	Inverse variance weighted	121	0.0316184	0.0116675	0.00672911	158.665	119	0.00882637	0.0018985	0.00217079	0.383573	0.0192507	0.0183078	0.293026	0.0117737	0.0255201	0.645388	Nominal	Fail	Pass
15602_43	IL6R	Hypothyroidism	Inverse variance weighted	121	0.0332849	0.0123105	0.00685555	213.64	119	2.31075e-07	-0.000292227	0.00231693	0.899845	0.0290356	0.0192565	0.131598	0.0363537	0.0272908	0.185378	Nominal	Fail	Pass
7020_13	CHST5	Hypothyroidism	Inverse variance weighted	121	0.031922	0.01181	0.0068727	169.651	119	0.00159426	-0.00058689	0.00221314	0.791327	0.0453324	0.0173961	0.00916361	0.038011	0.0258418	0.143954	Nominal	Fail	Pass
2665_26	TNFRSF17	Hypothyroidism	Inverse variance weighted	121	0.0472362	0.0174986	0.00694599	317.518	119	5.45149e-20	0.00187904	0.00327422	0.567125	0.0247025	0.0198943	0.214352	0.0276857	0.0383206	0.47142	Nominal	Fail	Pass
12532_28	CDC34	Hypothyroidism	Inverse variance weighted	121	0.0285416	0.0105733	0.00694616	133.046	119	0.178851	0.000801093	0.00196005	0.683486	0.00991547	0.017108	0.562198	0.0202503	0.0228936	0.37819	Nominal	True	Pass
12534_10	CALCOCO2	Hypothyroidism	Inverse variance weighted	121	0.0345667	0.0128074	0.00695537	183.221	119	0.000142686	0.00182879	0.00239771	0.447137	0.0412972	0.0186463	0.0267764	0.015381	0.0282372	0.586975	Nominal	Fail	Pass
11444_49	POLR3F	Hypothyroidism	Inverse variance weighted	121	0.0289316	0.0107221	0.00696891	133.558	119	0.170929	0.00283225	0.00198672	0.156604	0.0249869	0.0169038	0.139359	-0.000630167	0.0233234	0.97849	Nominal	True	Pass
15319_226	CCNA1	Hypothyroidism	Inverse variance weighted	121	0.0297195	0.0110406	0.00710591	139.235	119	0.0991307	0.00328433	0.00204856	0.111533	0.0150063	0.0179231	0.402448	-0.00431398	0.0238945	0.857034	Nominal	True	Pass
18284_77	WWC1	Hypothyroidism	Inverse variance weighted	121	0.030332	0.0112729	0.00713006	152.763	119	0.020058	0.000465954	0.00211647	0.826126	0.0375581	0.0166139	0.0237813	0.0255124	0.0246442	0.302662	Nominal	Fail	Pass
3719_2	CDKN1B	Hypothyroidism	Inverse variance weighted	121	0.0304512	0.011321	0.00714944	148.501	119	0.034671	0.00187049	0.00209946	0.37476	0.0149556	0.0175723	0.39472	0.0111896	0.0244087	0.647482	Nominal	Fail	Pass
17337_1	YY1	Hypothyroidism	Inverse variance weighted	121	0.0276128	0.0102715	0.00718169	128.209	119	0.265943	-0.000350766	0.00193063	0.85614	0.0157228	0.0165716	0.342732	0.0312705	0.0226197	0.169424	Nominal	True	Pass
5337_64	CD86	Hypothyroidism	Inverse variance weighted	121	0.0400567	0.0149057	0.00720222	253.243	119	1.03273e-11	0.00309037	0.00277435	0.267564	0.0142984	0.0189889	0.451459	0.00788821	0.0324919	0.808598	Nominal	Fail	Pass
8102_239	C1orf186	Hypothyroidism	Inverse variance weighted	121	0.0312867	0.0116513	0.00724751	154.659	119	0.0155298	0.0040344	0.00215306	0.0634114	0.0309224	0.016888	0.067097	-0.0106635	0.025183	0.672738	Nominal	Fail	Pass
14114_18	PIANP	Hypothyroidism	Inverse variance weighted	121	0.032104	0.0119561	0.00724954	163.01	119	0.00461148	1.20243e-05	0.00224052	0.995727	0.0261149	0.0178139	0.142652	0.0319787	0.0262443	0.225444	Nominal	Fail	Pass
7266_4	SERPINA9	Hypothyroidism	Inverse variance weighted	121	0.0291983	0.0108779	0.00727058	121.969	119	0.407479	0.00444287	0.00199679	0.0279661	0.0188869	0.0173864	0.277345	-0.0173293	0.0234913	0.462153	Nominal	True	Fail
5677_15	C2orf66	Hypothyroidism	Inverse variance weighted	121	0.0305077	0.0113734	0.00731027	149.682	119	0.0299109	0.00381782	0.00209662	0.0711286	0.0121035	0.0170332	0.477343	-0.00898072	0.0244372	0.713898	Nominal	Fail	Pass
5035_7	TYMS	Hypothyroidism	Inverse variance weighted	121	0.0318449	0.0118755	0.00732786	167.639	119	0.00221838	0.00163002	0.00221565	0.463368	0.0220496	0.0173897	0.204809	0.0149127	0.0259092	0.56599	Nominal	Fail	Pass
7153_66	NGRN	Hypothyroidism	Inverse variance weighted	121	0.0312899	0.0116768	0.00736942	158.929	119	0.00849449	0.00173912	0.00219008	0.428723	0.0300175	0.0176204	0.0884621	0.0132177	0.0255874	0.606414	Nominal	Fail	Pass
10851_77	EBI3	Hypothyroidism	Inverse variance weighted	121	0.0322296	0.0120296	0.00738001	191.148	119	3.03403e-05	-0.00274739	0.00223778	0.221972	0.045771	0.0163689	0.00517056	0.0607435	0.0261438	0.0218532	Nominal	Fail	Pass
11278_4	COL11A2	Hypothyroidism	Inverse variance weighted	121	-0.0472639	0.0176414	0.0073811	325.377	119	4.41837e-21	0.0071174	0.00324463	0.0302081	-0.0633524	0.022218	0.00435269	-0.12132	0.0379655	0.00178735	Nominal	Fail	Fail
13526_5	SSB	Hypothyroidism	Inverse variance weighted	121	0.0304898	0.0113962	0.00746322	152.185	119	0.0216538	0.00167956	0.00213423	0.432869	0.0123071	0.0167656	0.462906	0.0129749	0.0250125	0.604907	Nominal	Fail	Pass
5630_48	CD300A	Hypothyroidism	Inverse variance weighted	121	0.0365806	0.0136762	0.00747834	200.346	119	4.48274e-06	-8.13696e-05	0.00256105	0.974707	0.013184	0.0184217	0.474191	0.0374303	0.0300632	0.215559	Nominal	Fail	Pass
7989_5	C1orf226	Hypothyroidism	Inverse variance weighted	121	0.0309604	0.0115828	0.00751861	151.774	119	0.0228541	-0.00375908	0.00213882	0.0813958	0.0423521	0.0187078	0.0235818	0.0700663	0.0250388	0.00599418	Nominal	Fail	Pass
4440_15	FCRL3	Hypothyroidism	Inverse variance weighted	121	0.0323009	0.0120843	0.00751867	169.056	119	0.00175905	0.00492159	0.00223152	0.0293413	0.0363674	0.0175135	0.0378441	-0.0191342	0.0261794	0.466285	Nominal	Fail	Fail
16756_30	GDF7	Hypothyroidism	Inverse variance weighted	121	0.0282305	0.0105682	0.00755676	129.971	119	0.231694	0.0012189	0.00197307	0.537909	0.0196582	0.017573	0.263286	0.0155625	0.0230817	0.501468	Nominal	True	Pass
5459_33	CST1	Hypothyroidism	Inverse variance weighted	121	0.0370966	0.0139113	0.00766106	207.135	119	1.01425e-06	-0.00180468	0.00264855	0.496951	0.00980561	0.0176992	0.579569	0.0565187	0.031731	0.0774342	Nominal	Fail	Pass
10974_20	SPINK7	Hypothyroidism	Inverse variance weighted	121	0.0338317	0.0126889	0.00767022	172.058	119	0.00106328	-0.000943113	0.00237271	0.691723	0.0614999	0.0190926	0.00127684	0.0436606	0.0278139	0.119131	Nominal	Fail	Pass
9474_22	ASGR2	Hypothyroidism	Inverse variance weighted	121	0.0316276	0.0118722	0.00772182	163.782	119	0.0040931	-0.00129999	0.00220497	0.556594	0.0275039	0.0171999	0.109805	0.045138	0.0258233	0.0830506	Nominal	Fail	Pass
9335_28	PSG9	Hypothyroidism	Inverse variance weighted	121	0.0268009	0.0100865	0.00788158	120.2	119	0.451947	0.000248206	0.00188967	0.895721	0.0193545	0.017053	0.256392	0.0242038	0.0222153	0.27813	Nominal	True	Pass
7258_5	PRG2	Hypothyroidism	Inverse variance weighted	121	0.036834	0.0138636	0.00788643	218.629	119	7.17773e-08	0.00275384	0.00258436	0.28877	0.0408322	0.0176936	0.021014	0.00812268	0.0302981	0.789093	Nominal	Fail	Pass
18170_46	PYCR1	Hypothyroidism	Inverse variance weighted	121	0.0287701	0.0108326	0.00791025	138.293	119	0.109087	0.00169899	0.0020324	0.404857	0.035236	0.0180351	0.0507314	0.0110885	0.0237703	0.641721	Nominal	True	Pass
8891_7	CPVL	Hypothyroidism	Inverse variance weighted	121	0.0320488	0.012073	0.00794089	169.446	119	0.00164931	-0.00301625	0.00224587	0.18182	0.02263	0.0186507	0.224991	0.063442	0.0262904	0.0173417	Nominal	Fail	Pass
5132_71	IL27RA	Hypothyroidism	Inverse variance weighted	121	0.0414221	0.0156053	0.00794596	240.74	119	2.89346e-10	0.000411622	0.00292402	0.888288	0.0106795	0.0182334	0.558068	0.0371336	0.0342578	0.280581	Nominal	Fail	Pass
18905_5	KRT16	Hypothyroidism	Inverse variance weighted	121	0.0267843	0.0101029	0.0080215	119.287	119	0.475344	0.000327211	0.00188066	0.862171	0.0205957	0.0168341	0.221161	0.0233702	0.0220767	0.29193	Nominal	True	Pass
2652_15	PLAUR	Hypothyroidism	Inverse variance weighted	121	0.0343601	0.0129775	0.00810485	181.952	119	0.000181155	0.00098635	0.00243005	0.685547	0.0225051	0.0189798	0.235725	0.0240787	0.0284816	0.399577	Nominal	Fail	Pass
10041_3	HNF4A	Hypothyroidism	Inverse variance weighted	121	-0.0455868	0.017219	0.00810946	295.098	119	5.80223e-17	0.00718043	0.00315686	0.0247243	-0.00818629	0.0210898	0.697895	-0.120043	0.036852	0.00146524	Nominal	Fail	Fail
11352_42	TTN	Hypothyroidism	Inverse variance weighted	121	0.0309354	0.0117236	0.00832148	158.955	119	0.00846163	0.00129984	0.00219614	0.555058	0.0265566	0.0181019	0.14236	0.0173794	0.0257442	0.500935	Nominal	Fail	Pass
4148_49	PAPPA	Hypothyroidism	Inverse variance weighted	121	0.0406973	0.0154532	0.00844878	248.775	119	3.45477e-11	0.00270617	0.00288812	0.350656	0.0101021	0.0207023	0.62557	0.0124179	0.0339105	0.714868	Nominal	Fail	Pass
13530_5	UTS2R	Hypothyroidism	Inverse variance weighted	121	0.0300745	0.0114487	0.00861718	143.629	119	0.0617225	0.00335108	0.00215494	0.122586	0.0113702	0.017054	0.504951	-0.00595559	0.0258141	0.817936	Nominal	True	Pass
11324_3	PXDNL	Hypothyroidism	Inverse variance weighted	121	0.0293552	0.0111763	0.00862554	145.125	119	0.0519992	0.00131533	0.00208807	0.52995	0.0186231	0.0167628	0.266577	0.0156565	0.0244633	0.523405	Nominal	True	Pass
12735_39	CSDE1	Hypothyroidism	Inverse variance weighted	121	0.0291621	0.0111053	0.00864067	140.243	119	0.0892712	0.00219767	0.00206966	0.290452	0.023557	0.0161711	0.14519	0.00611112	0.0243812	0.802518	Nominal	True	Pass
8450_36	ADCYAP1	Hypothyroidism	Inverse variance weighted	121	0.0304744	0.0116067	0.00865017	155.234	119	0.0143501	0.00408072	0.00215548	0.0607619	0.0121197	0.0171319	0.479296	-0.0119158	0.0251641	0.636708	Nominal	Fail	Pass
13565_2	RBL2	Hypothyroidism	Inverse variance weighted	121	0.0305458	0.0116393	0.00868123	160.382	119	0.00685971	0.00158405	0.00217831	0.468537	0.0368793	0.0163464	0.0240634	0.0140246	0.0255377	0.583916	Nominal	Fail	Pass
15441_6	GM2A	Hypothyroidism	Inverse variance weighted	121	0.0369458	0.0140809	0.00869491	206.155	119	1.2617e-06	0.00152301	0.0026351	0.564376	0.036825	0.0184146	0.0455252	0.0211049	0.0308312	0.494971	Nominal	Fail	Pass
10827_67	LINGO3	Hypothyroidism	Inverse variance weighted	121	0.0292027	0.0111448	0.00878518	144.411	119	0.0564634	-0.00116083	0.00208086	0.577987	0.0344823	0.0179737	0.0550486	0.0413126	0.0244162	0.0932597	Nominal	True	Pass
8100_15	ADM2	Hypothyroidism	Inverse variance weighted	121	0.033506	0.0127903	0.00880234	182.677	119	0.000158106	0.00131933	0.00239301	0.582443	0.0187834	0.0180697	0.298574	0.0197791	0.0280081	0.481449	Nominal	Fail	Pass
4834_61	EPHA2	Hypothyroidism	Inverse variance weighted	121	0.0318461	0.0121681	0.0088659	161.318	119	0.0059641	0.0002323	0.00227931	0.918994	0.0383678	0.0184985	0.0380696	0.02943	0.0266702	0.272046	Nominal	Fail	Pass
10704_91	LRMP	Hypothyroidism	Inverse variance weighted	121	0.0257422	0.00983854	0.00888461	115.188	119	0.581782	-0.00205509	0.00184177	0.266746	0.0287505	0.0170509	0.0917651	0.0471153	0.0215336	0.0306242	Nominal	True	Pass
2658_27	NTRK3	Hypothyroidism	Inverse variance weighted	121	-0.0347578	0.0132855	0.00889067	177.066	119	0.000443233	0.00167698	0.00247343	0.499089	-0.0357825	0.019689	0.0691576	-0.0522788	0.0290709	0.0746619	Nominal	Fail	Pass
12772_8	NUP98	Hypothyroidism	Inverse variance weighted	121	0.0332261	0.0127018	0.00890038	187.506	119	6.254e-05	0.00141279	0.00237955	0.553824	0.022023	0.0182314	0.227056	0.0185177	0.0278554	0.507478	Nominal	Fail	Pass
8036_75	FSHB	Hypothyroidism	Inverse variance weighted	121	0.0288869	0.011047	0.00892494	138.803	119	0.103602	0.00293613	0.00204879	0.154449	0.0226414	0.0169537	0.181718	-0.00180812	0.0240775	0.940264	Nominal	True	Pass
9579_59	PRRG4	Hypothyroidism	Inverse variance weighted	121	0.0289065	0.0110568	0.00893908	143.748	119	0.0608929	-0.00124627	0.00207066	0.548406	0.0163012	0.0181287	0.36855	0.0418307	0.0241663	0.0860527	Nominal	True	Pass
6921_24	B4GALT3	Hypothyroidism	Inverse variance weighted	121	0.0298437	0.0114298	0.0090268	139.332	119	0.0981429	0.00571152	0.00208457	0.00709232	0.0114333	0.017341	0.50969	-0.0303185	0.0246183	0.220549	Nominal	True	Fail
16823_75	APOL3	Hypothyroidism	Inverse variance weighted	121	0.0346378	0.0132676	0.0090353	191.094	119	3.06769e-05	-0.000824169	0.00248741	0.740974	0.0394872	0.0180668	0.0288434	0.0432387	0.0291749	0.14097	Nominal	Fail	Pass
15365_41	BAI3	Hypothyroidism	Inverse variance weighted	121	0.0297195	0.011417	0.00923847	152.255	119	0.0214563	0.00253226	0.00212261	0.235244	0.0165569	0.0171385	0.334013	0.00330642	0.0249013	0.894591	Nominal	Fail	Pass
11338_49	BLK	Hypothyroidism	Inverse variance weighted	121	0.032032	0.0123116	0.00927413	174.098	119	0.000748343	0.00323834	0.00228746	0.159478	0.0389331	0.0176097	0.0270437	-0.00158346	0.0267233	0.952849	Nominal	Fail	Pass
14099_20	PSMA4	Hypothyroidism	Inverse variance weighted	121	0.0279375	0.0107427	0.00930628	138.193	119	0.11018	0.000714383	0.00199795	0.721308	0.0296834	0.0181097	0.101195	0.0206464	0.0230665	0.37255	Nominal	True	Pass
9779_63	HERPUD2	Hypothyroidism	Inverse variance weighted	121	0.030765	0.0118478	0.00941305	163.605	119	0.00420669	-0.00118145	0.00222291	0.596072	0.03838	0.0172865	0.0264029	0.0430716	0.0260264	0.100576	Nominal	Fail	Pass
11481_25	HAVCR2	Hypothyroidism	Inverse variance weighted	121	0.0334786	0.0128952	0.00942612	192.314	119	2.39691e-05	-0.00598305	0.00235086	0.0122052	0.0551809	0.0186538	0.00309477	0.0957158	0.0275143	0.000704513	Nominal	Fail	Fail
5441_67	TNNI3	Hypothyroidism	Inverse variance weighted	121	0.0284765	0.0109701	0.00943651	138.361	119	0.108335	-0.00129411	0.00205419	0.529911	0.0330588	0.017379	0.0571413	0.0419839	0.0240968	0.0840388	Nominal	True	Pass
6350_43	APOC2	Hypothyroidism	Inverse variance weighted	121	0.026664	0.0102866	0.00953926	125.001	119	0.335163	0.00331322	0.00189797	0.0834499	0.026331	0.0168466	0.118057	-0.00795946	0.022303	0.721815	Nominal	True	Pass
12462_20	SETMAR	Hypothyroidism	Inverse variance weighted	121	0.0301464	0.0116333	0.00955913	158.998	119	0.00840937	0.000774233	0.00218083	0.723205	0.0304717	0.0179535	0.0896473	0.0220695	0.0255717	0.38985	Nominal	Fail	Pass
19572_10	CEBPG	Hypothyroidism	Inverse variance weighted	121	0.0290984	0.0112346	0.00959526	137.269	119	0.120753	0.00573833	0.00204743	0.00591826	0.0107193	0.0170023	0.52839	-0.0310187	0.0240725	0.200053	Nominal	True	Fail
5801_72	NGF	Hypothyroidism	Inverse variance weighted	121	0.0295081	0.0113955	0.0096128	153.985	119	0.0170247	-9.17923e-05	0.00213787	0.965824	0.0422031	0.0169085	0.0125614	0.0304637	0.0250264	0.225913	Nominal	Fail	Pass
8998_15	HS3ST4	Hypothyroidism	Inverse variance weighted	121	0.0300172	0.0116058	0.00969821	155.669	119	0.0135093	0.0013029	0.00217508	0.550305	0.031089	0.017005	0.0675159	0.0164899	0.0254048	0.517533	Nominal	Fail	Pass
10956_82	GCSH	Hypothyroidism	Inverse variance weighted	121	0.0279672	0.0108154	0.00971353	138.876	119	0.102834	0.00062909	0.00202288	0.756354	0.0339983	0.016146	0.0352323	0.021418	0.0236928	0.367827	Nominal	True	Pass
10512_13	CSF2RB	Hypothyroidism	Inverse variance weighted	121	0.0275351	0.0106536	0.00974957	116.97	119	0.53549	0.00246001	0.00199082	0.219012	0.00928503	0.0183914	0.613659	0.00190783	0.0233157	0.934923	Nominal	True	Pass
8320_5	SLTM	Hypothyroidism	Inverse variance weighted	121	0.0311067	0.012036	0.00975255	172.409	119	0.00100148	0.00178146	0.00225138	0.430357	0.0262555	0.0174604	0.132654	0.0125744	0.026341	0.633975	Nominal	Fail	Pass
17800_33	SCAND1	Hypothyroidism	Inverse variance weighted	121	0.0308102	0.0119237	0.00976781	163.893	119	0.00402325	0.00279964	0.00221511	0.208742	0.0214273	0.017863	0.23032	0.00190358	0.0257792	0.94126	Nominal	Fail	Pass
3082_9	ULBP2	Hypothyroidism	Inverse variance weighted	121	0.0293996	0.0113921	0.00985975	153.635	119	0.0178482	-0.0010788	0.00212812	0.613147	0.0190154	0.0192521	0.323298	0.0406164	0.0249039	0.105549	Nominal	Fail	Pass
8791_151	CA5A	Hypothyroidism	Inverse variance weighted	121	0.0272374	0.0105713	0.00997961	127.925	119	0.27171	0.0012438	0.00198535	0.532194	0.0177128	0.0169045	0.294723	0.0140421	0.0235784	0.552607	Nominal	True	Pass
11215_6	CDH15	Hypothyroidism	Inverse variance weighted	121	0.0267668	0.0103979	0.0100459	104.724	119	0.821614	-5.31185e-05	0.00194017	0.978204	0.0414927	0.0166588	0.0127477	0.0273219	0.0227866	0.232897	Nominal	True	Pass
9930_48	GABBR2	Hypothyroidism	Inverse variance weighted	121	0.0279762	0.0108701	0.010062	138.406	119	0.107852	0.00214073	0.00202401	0.292349	0.0257461	0.0178475	0.149143	0.00572815	0.0236751	0.809237	Nominal	True	Pass
8462_18	GH1	Hypothyroidism	Inverse variance weighted	121	0.0321462	0.0125004	0.010123	186.799	119	7.18033e-05	0.000640835	0.00234136	0.784788	0.0364857	0.0165643	0.0276181	0.0254487	0.0275	0.356628	Nominal	Fail	Pass
4880_21	GDF2	Hypothyroidism	Inverse variance weighted	121	-0.0301822	0.011738	0.0101311	142.53	119	0.0697728	0.00695007	0.00211127	0.00131024	-0.0393572	0.0172807	0.0227551	-0.102658	0.02474	6.28645e-05	Nominal	True	Fail
10693_43	KLRG2	Hypothyroidism	Inverse variance weighted	121	0.0307553	0.0119672	0.0101707	169.265	119	0.00169937	0.000148092	0.00224207	0.947448	0.0398605	0.0174967	0.0227163	0.0292136	0.0262525	0.268039	Nominal	Fail	Pass
12373_73	TRA2B	Hypothyroidism	Inverse variance weighted	121	0.0331657	0.0129128	0.0102158	185.185	119	9.81211e-05	0.0030348	0.00240021	0.208561	0.0175173	0.0190578	0.358006	0.00159119	0.0280984	0.954935	Nominal	Fail	Pass
19640_2	PTH	Hypothyroidism	Inverse variance weighted	121	0.0287809	0.0112061	0.0102191	146.66	119	0.0433844	0.00100498	0.00209649	0.63256	0.0330929	0.0173972	0.0571454	0.0181574	0.0248501	0.466413	Nominal	Fail	Pass
3309_2	FCGR2A	Hypothyroidism	Inverse variance weighted	121	0.023569	0.0091833	0.0102727	108.993	119	0.733758	-0.000756109	0.00171697	0.660465	0.0141652	0.0163856	0.387316	0.0314562	0.0201272	0.120739	Nominal	True	Pass
14111_15	THBS2	Hypothyroidism	Inverse variance weighted	121	0.0295428	0.0115141	0.0102939	157.915	119	0.00983567	0.00157172	0.00214575	0.465314	0.0269341	0.0175869	0.12565	0.0131737	0.0251494	0.601379	Nominal	Fail	Pass
16057_6	IGF2R	Hypothyroidism	Inverse variance weighted	121	0.0297976	0.0116409	0.0104754	138.075	119	0.111489	6.97207e-05	0.00217547	0.974487	0.00809601	0.0184896	0.661481	0.0290645	0.0256905	0.26019	Nominal	True	Pass
5033_27	TPM1	Hypothyroidism	Inverse variance weighted	121	0.0271313	0.0105996	0.0104777	129.436	119	0.241795	0.00159024	0.00197053	0.42127	0.0212543	0.0174698	0.223745	0.010454	0.0232323	0.653545	Nominal	True	Pass
8391_12	DEFB115	Hypothyroidism	Inverse variance weighted	121	0.026748	0.0104625	0.0105715	130.477	119	0.222371	0.0017957	0.00194969	0.358905	0.0297281	0.0176308	0.0917675	0.00804274	0.0228489	0.725463	Nominal	True	Pass
15553_22	ACHE	Hypothyroidism	Inverse variance weighted	121	0.0278492	0.010908	0.0106769	136.392	119	0.131486	0.00430169	0.00201004	0.034388	0.0102985	0.0170413	0.545627	-0.0167389	0.0234439	0.476627	Nominal	True	Fail
6544_33	NELL1	Hypothyroidism	Inverse variance weighted	121	-0.0311584	0.0122053	0.0106839	146.835	119	0.0424827	0.00334067	0.00225682	0.141447	-0.0310422	0.0185922	0.0949906	-0.0660246	0.0265009	0.0141016	Nominal	Fail	Pass
11596_47	ZNF75D	Hypothyroidism	Inverse variance weighted	121	0.0308776	0.012098	0.0107016	170.262	119	0.00143997	0.00205454	0.00225257	0.363568	0.030815	0.0172489	0.0740192	0.0094884	0.0263914	0.719839	Nominal	Fail	Pass
8479_4	MMP10	Hypothyroidism	Inverse variance weighted	121	0.0314126	0.0123127	0.0107344	162.061	119	0.00533086	0.00101752	0.00229918	0.65889	0.0255981	0.0191885	0.182193	0.020815	0.0269453	0.441354	Nominal	Fail	Pass
16818_200	CDCP1	Hypothyroidism	Inverse variance weighted	121	0.0290026	0.0113704	0.0107502	140.652	119	0.0854966	0.00208022	0.00211859	0.328147	0.0125241	0.0186738	0.502428	0.00734513	0.0248159	0.767758	Nominal	True	Pass
13591_31	PRIM1	Hypothyroidism	Inverse variance weighted	121	0.0281493	0.0110365	0.0107547	144.616	119	0.0551526	-0.000171199	0.00208322	0.934642	0.0348862	0.018837	0.0640251	0.0299527	0.0245845	0.225498	Nominal	True	Pass
5031_10	SPTAN1	Hypothyroidism	Inverse variance weighted	121	0.0285204	0.0111975	0.0108645	147.549	119	0.0389688	0.00257272	0.00209426	0.221698	0.00383661	0.0172113	0.823603	0.00171535	0.0245146	0.944333	Nominal	Fail	Pass
4567_82	SH2D1A	Hypothyroidism	Inverse variance weighted	121	0.0299674	0.011773	0.0109142	151.613	119	0.023341	0.00475791	0.00217787	0.0308736	-0.00655579	0.0190753	0.731088	-0.0194775	0.0254287	0.445213	Nominal	Fail	Fail
14204_55	FOXJ2	Hypothyroidism	Inverse variance weighted	121	0.0308117	0.0121047	0.0109142	166.705	119	0.0025796	0.00193232	0.00225994	0.394251	0.0122892	0.0198032	0.534884	0.0107566	0.0264009	0.684422	Nominal	Fail	Pass
3311_27	FCGR3B	Hypothyroidism	Inverse variance weighted	121	0.0465657	0.0183206	0.0110312	349.467	119	1.63237e-24	0.00492627	0.00340094	0.150107	0.00737117	0.0206365	0.72095	-0.0047322	0.0398345	0.905637	Nominal	Fail	Pass
3348_49	BMP1	Hypothyroidism	Inverse variance weighted	121	-0.0320002	0.0125975	0.0110787	151.491	119	0.0237136	0.00866594	0.00222362	0.000161341	-0.030727	0.0194256	0.113701	-0.122276	0.0260479	7.22147e-06	Nominal	Fail	Fail
11293_14	LRRN1	Hypothyroidism	Inverse variance weighted	121	0.0280403	0.0110523	0.0111787	115.604	119	0.570992	0.00135783	0.00205915	0.510904	0.0225136	0.017951	0.209781	0.0138628	0.0241746	0.567426	Nominal	True	Pass
4471_50	TGM3	Hypothyroidism	Inverse variance weighted	121	-0.0419509	0.0165433	0.0112181	291.584	119	1.68145e-16	0.00679978	0.00303182	0.0267609	-0.0372167	0.0200871	0.0639152	-0.112748	0.0355136	0.0019093	Nominal	Fail	Fail
2654_19	TNFRSF1A	Hypothyroidism	Inverse variance weighted	121	0.0326663	0.012905	0.0113643	171.918	119	0.00108902	-0.000553424	0.00241075	0.818824	0.0312838	0.0184965	0.0907729	0.038444	0.0283072	0.177002	Nominal	Fail	Pass
11934_9	INTS3	Hypothyroidism	Inverse variance weighted	121	0.028493	0.0112673	0.0114445	148.746	119	0.0336327	-0.000860267	0.00209911	0.682671	0.024789	0.0164916	0.132807	0.0374769	0.0246654	0.131312	Nominal	Fail	Pass
14074_2	SHC2	Hypothyroidism	Inverse variance weighted	121	0.0302133	0.011952	0.0114753	163.519	119	0.00426308	0.00189199	0.00226769	0.40577	0.031061	0.0170966	0.069248	0.0100691	0.0269475	0.709324	Nominal	Fail	Pass
12711_19	GJA8	Hypothyroidism	Inverse variance weighted	121	0.0299782	0.0118659	0.0115233	169.169	119	0.00172653	0.00177774	0.00222445	0.425778	0.0208761	0.0182284	0.252106	0.0115137	0.0259814	0.658459	Nominal	Fail	Pass
7059_14	LILRA6	Hypothyroidism	Inverse variance weighted	121	0.0240155	0.0095118	0.011576	136.156	119	0.134486	-0.00128513	0.00177392	0.470207	0.0215191	0.0152778	0.158978	0.0374897	0.0208987	0.0753721	Nominal	True	Pass
7758_217	RNF215	Hypothyroidism	Inverse variance weighted	121	0.0259104	0.0102635	0.0115854	125.134	119	0.332133	0.000684751	0.00192022	0.722023	0.0161324	0.0174867	0.35624	0.0188163	0.0224025	0.402638	Nominal	True	Pass
12750_9	ITGB2	Hypothyroidism	Inverse variance weighted	121	0.0290906	0.0115283	0.0116226	149.56	119	0.0303744	0.00322763	0.00214171	0.134452	0.0218285	0.0175585	0.213799	-0.00447928	0.025054	0.858411	Nominal	Fail	Pass
11155_16	COL6A5	Hypothyroidism	Inverse variance weighted	121	0.0306579	0.0121528	0.011646	175.086	119	0.000629633	0.00137333	0.00227284	0.546838	0.0180197	0.0192915	0.350266	0.016371	0.0265997	0.539428	Nominal	Fail	Pass
8000_17	KIR2DL5A	Hypothyroidism	Inverse variance weighted	121	0.0271506	0.0107646	0.0116618	126.214	119	0.30801	-0.00050893	0.00201906	0.801428	0.0295216	0.0189251	0.118779	0.0324393	0.0236015	0.171882	Nominal	True	Pass
5631_83	MLN	Hypothyroidism	Inverse variance weighted	121	0.0375117	0.0148756	0.0116789	239.195	119	4.32389e-10	-0.00215765	0.00278453	0.439952	0.0466082	0.0188455	0.0133918	0.0599373	0.0325516	0.068068	Nominal	Fail	Pass
6404_20	C1QL1	Hypothyroidism	Inverse variance weighted	121	0.029047	0.0115195	0.0116835	138.666	119	0.105049	0.00476517	0.00210957	0.0257147	0.0255165	0.018368	0.164777	-0.020627	0.0247369	0.406034	Nominal	True	Fail
7927_16	ST6GALNAC5	Hypothyroidism	Inverse variance weighted	121	0.0253839	0.0100891	0.0118705	122.859	119	0.385685	0.00134675	0.00188772	0.476976	0.0387826	0.0168273	0.0211807	0.0113875	0.0220702	0.606834	Nominal	True	Pass
13429_3	WFDC10A	Hypothyroidism	Inverse variance weighted	121	0.0290489	0.011556	0.011945	153.102	119	0.0191732	0.00125523	0.00215654	0.561629	0.0362829	0.0175468	0.0386614	0.0159489	0.0253144	0.52988	Nominal	Fail	Pass
7918_114	AMY1A	Hypothyroidism	Inverse variance weighted	121	0.0306154	0.0121944	0.0120525	183.066	119	0.000146929	-0.000586644	0.00229736	0.798889	0.019025	0.0161779	0.239602	0.0367248	0.0268752	0.174361	Nominal	Fail	Pass
6900_30	UBE2J1	Hypothyroidism	Inverse variance weighted	121	0.0270477	0.0107865	0.0121571	134.794	119	0.152814	-0.000175531	0.00201521	0.930736	0.0153424	0.0167788	0.36051	0.0288803	0.0236635	0.224705	Nominal	True	Pass
3305_6	DLL4	Hypothyroidism	Inverse variance weighted	121	0.0305183	0.0121757	0.012194	165.603	119	0.00307577	0.000987453	0.0022723	0.664668	0.0147363	0.0170968	0.388725	0.0202198	0.0266622	0.449729	Nominal	Fail	Pass
13733_5	IL12B	Hypothyroidism	Inverse variance weighted	121	0.0760029	0.0303377	0.0122372	1004.42	119	4.93354e-140	-8.79147e-05	0.00567785	0.987672	0.0925397	0.0204474	6.01814e-06	0.0769174	0.0664555	0.249416	Nominal	Fail	Pass
4246_40	L1CAM	Hypothyroidism	Inverse variance weighted	121	-0.0325042	0.0129783	0.0122625	170.555	119	0.00137085	0.00472284	0.00239144	0.0505952	-0.0437939	0.0181976	0.0161025	-0.0817628	0.0280461	0.0042472	Nominal	Fail	Pass
4125_52	AGER	Hypothyroidism	Inverse variance weighted	121	-0.0441297	0.0176281	0.0123015	296.946	119	3.30572e-17	0.0109699	0.00313214	0.000650299	-0.0308	0.0189111	0.103382	-0.158357	0.036712	3.33634e-05	Nominal	Fail	Fail
19196_73	HOPX	Hypothyroidism	Inverse variance weighted	121	0.0273113	0.0109148	0.0123415	138.066	119	0.111596	0.00203845	0.00203703	0.319004	0.0307888	0.0170821	0.071483	0.00605658	0.0238802	0.800224	Nominal	True	Pass
15506_34	LRP12	Hypothyroidism	Inverse variance weighted	121	0.0304775	0.0121828	0.0123607	170.813	119	0.00131273	0.0018372	0.0022669	0.419301	0.0191138	0.0175143	0.27513	0.0113617	0.0265554	0.669535	Nominal	Fail	Pass
8035_6	C1orf198	Hypothyroidism	Inverse variance weighted	121	0.0277101	0.0110799	0.0123868	138.615	119	0.105602	0.000453665	0.00207027	0.826921	0.0364745	0.0184357	0.0478755	0.0229857	0.02426	0.345317	Nominal	True	Pass
17336_54	CREB3L2	Hypothyroidism	Inverse variance weighted	121	0.0286855	0.0114701	0.012388	152.17	119	0.0216956	0.00418422	0.00210792	0.0494445	0.0096583	0.0169688	0.569235	-0.0149853	0.0247474	0.545979	Nominal	Fail	Fail
10663_42	INSIG1	Hypothyroidism	Inverse variance weighted	121	0.0285184	0.0114115	0.0124509	152.518	119	0.0207221	0.000707373	0.00213818	0.741355	0.0206757	0.0186165	0.266736	0.0211323	0.0250926	0.40138	Nominal	Fail	Pass
5486_73	ICAM2	Hypothyroidism	Inverse variance weighted	121	0.0367385	0.0147067	0.012487	246.239	119	6.80092e-11	-0.000674773	0.00275489	0.806927	0.0270446	0.0188092	0.150481	0.0437762	0.032304	0.177942	Nominal	Fail	Pass
6706_18	ALPPL2	Hypothyroidism	Inverse variance weighted	121	0.0271945	0.0108896	0.012515	144.393	119	0.0565846	-0.000290723	0.00204219	0.887038	0.0328458	0.0174153	0.0592913	0.0302135	0.02386	0.207885	Nominal	True	Pass
11549_6	ISL1	Hypothyroidism	Inverse variance weighted	121	0.0254705	0.010209	0.012599	121.2	119	0.426646	0.00225571	0.00191287	0.24066	0.0133473	0.0166379	0.422422	0.00204663	0.0223261	0.927115	Nominal	True	Pass
13744_37	IL3RA	Hypothyroidism	Inverse variance weighted	121	0.0345143	0.0138365	0.0126153	208.564	119	7.36299e-07	-0.00504311	0.00253471	0.0489262	0.0466689	0.0181688	0.0102101	0.0876079	0.0299824	0.00416329	Nominal	Fail	Fail
15587_20	FOLR2	Hypothyroidism	Inverse variance weighted	121	0.0338242	0.0135609	0.0126226	198.42	119	6.75636e-06	-0.000251486	0.0025402	0.921303	0.0460255	0.017865	0.00998646	0.0364403	0.0297263	0.222672	Nominal	Fail	Pass
14052_26	UNC13A	Hypothyroidism	Inverse variance weighted	121	0.0274468	0.0110119	0.0126858	139.14	119	0.100092	0.00292517	0.00205102	0.156427	0.0184141	0.0178466	0.302164	-0.00303386	0.0240204	0.899705	Nominal	True	Pass
14597_5	SEMA6C	Hypothyroidism	Inverse variance weighted	121	0.0277803	0.0111461	0.0126888	145.295	119	0.0509778	0.00297788	0.00207161	0.153208	0.0201526	0.0169418	0.234235	-0.00327511	0.0242875	0.89296	Nominal	True	Pass
7003_4	GALNT10	Hypothyroidism	Inverse variance weighted	121	0.0274902	0.0110323	0.0127104	145.726	119	0.0484695	0.000472467	0.0020385	0.817113	0.0352084	0.0176681	0.046287	0.0225321	0.0240892	0.351497	Nominal	Fail	Pass
18913_3	CDC2	Hypothyroidism	Inverse variance weighted	121	0.0281425	0.0112981	0.0127422	147.762	119	0.0379696	0.00180326	0.00210763	0.393945	0.0194513	0.0177042	0.271905	0.00940817	0.0246452	0.703332	Nominal	Fail	Pass
8897_3	LRRC37A2	Hypothyroidism	Inverse variance weighted	121	0.0285836	0.0114837	0.0128083	153.307	119	0.0186527	0.00135928	0.00214627	0.527737	0.0336577	0.0172238	0.050684	0.014488	0.0250577	0.564231	Nominal	Fail	Pass
15422_12	PMP2	Hypothyroidism	Inverse variance weighted	121	0.0303582	0.0122135	0.012932	172.434	119	0.000997189	-0.000532222	0.00227293	0.815265	0.0384204	0.0174658	0.0278243	0.0359048	0.0266731	0.180826	Nominal	Fail	Pass
3044_3	CCL18	Hypothyroidism	Inverse variance weighted	121	0.0334804	0.0134716	0.0129455	182.275	119	0.000170531	0.00221668	0.00250815	0.378592	-0.0127437	0.0189126	0.500425	0.0103528	0.0294383	0.725702	Nominal	Fail	Pass
14628_72	FBXO3	Hypothyroidism	Inverse variance weighted	121	0.0257599	0.0103654	0.0129488	129.738	119	0.236046	0.000615729	0.00193772	0.751225	0.0174684	0.0167798	0.297856	0.0193227	0.0227739	0.397888	Nominal	True	Pass
7073_69	C22orf15	Hypothyroidism	Inverse variance weighted	121	0.0293959	0.011848	0.0130983	167.417	119	0.00229989	-0.000118861	0.0022246	0.957479	0.0380725	0.0176133	0.0306505	0.0306356	0.0260747	0.242374	Nominal	Fail	Pass
18932_84	NMNAT1	Hypothyroidism	Inverse variance weighted	121	0.0277546	0.0111891	0.01312	149.942	119	0.0289421	-8.97576e-06	0.00208738	0.996576	0.0192527	0.017226	0.263714	0.0278481	0.024467	0.257328	Nominal	Fail	Pass
5636_10	MFAP4	Hypothyroidism	Inverse variance weighted	121	-0.0271381	0.0109467	0.013171	115.94	119	0.562287	0.00605646	0.00199752	0.0029823	-0.0278626	0.0190867	0.144347	-0.0901865	0.0233949	0.000188203	Nominal	True	Fail
11162_37	EQTN	Hypothyroidism	Inverse variance weighted	121	0.0283897	0.0114523	0.0131766	159.372	119	0.00796176	0.00136268	0.00214024	0.525546	0.0459255	0.015523	0.00309088	0.0142072	0.0250597	0.571826	Nominal	Fail	Pass
18317_111	ZFAND5	Hypothyroidism	Inverse variance weighted	121	0.0303185	0.0122346	0.0132089	171.859	119	0.00110005	0.00391515	0.00226193	0.0860633	0.0307103	0.0170478	0.0716363	-0.010359	0.0264486	0.696007	Nominal	Fail	Pass
5954_62	PTH	Hypothyroidism	Inverse variance weighted	121	0.0284211	0.0114754	0.0132605	143.812	119	0.0604569	0.0019769	0.00214007	0.357483	0.0391184	0.0176829	0.0269517	0.00783879	0.0250658	0.755034	Nominal	True	Pass
19139_3	HSF2BP	Hypothyroidism	Inverse variance weighted	121	0.029553	0.0119717	0.0135652	169.645	119	0.00159568	0.00144146	0.00224282	0.521655	0.0554984	0.0175805	0.00159503	0.0145916	0.0261904	0.57848	Nominal	Fail	Pass
11300_32	SORT1	Hypothyroidism	Inverse variance weighted	121	0.0288069	0.0116771	0.0136265	162.88	119	0.0047043	0.00197205	0.00218341	0.368244	0.0149329	0.0167225	0.371867	0.00835711	0.0254794	0.743492	Nominal	Fail	Pass
7827_20	ADAM32	Hypothyroidism	Inverse variance weighted	121	0.0296758	0.012036	0.0136786	170.515	119	0.00138022	0.000837723	0.00224958	0.710265	0.0342821	0.0185536	0.0646409	0.0209382	0.0263905	0.429124	Nominal	Fail	Pass
9343_16	IL2RB	Hypothyroidism	Inverse variance weighted	121	0.0626143	0.0254014	0.0137015	686.177	119	1.39667e-80	-0.00423668	0.00474113	0.373338	0.0278823	0.0217592	0.200053	0.106652	0.055452	0.0568291	Nominal	Fail	Pass
7070_25	KEL	Hypothyroidism	Inverse variance weighted	121	0.0280885	0.0114187	0.0138985	148.748	119	0.0336238	0.00223303	0.00212441	0.295327	0.0253119	0.0177429	0.153696	0.00481067	0.0249138	0.847215	Nominal	Fail	Pass
15533_97	MSR1	Hypothyroidism	Inverse variance weighted	121	0.0304335	0.0123993	0.0141098	165.829	119	0.00296739	-0.000267649	0.00235374	0.909658	0.0418984	0.0182698	0.02183	0.0331942	0.0272842	0.22616	Nominal	Fail	Pass
5763_67	DEFB104A	Hypothyroidism	Inverse variance weighted	121	0.0256425	0.0104474	0.0141107	124.185	119	0.354042	0.00143239	0.00194578	0.463088	0.014893	0.0167714	0.374541	0.0106908	0.0228493	0.640723	Nominal	True	Pass
8347_222	DEFB129	Hypothyroidism	Inverse variance weighted	121	0.0283838	0.0115696	0.0141546	156.433	119	0.012142	0.00258148	0.00214648	0.231496	0.0193222	0.0173131	0.264404	0.00135288	0.0252691	0.957392	Nominal	Fail	Pass
15300_66	CCDC134	Hypothyroidism	Inverse variance weighted	121	0.0267013	0.0108852	0.0141676	133.623	119	0.169939	-0.00174165	0.0020326	0.393243	0.0207737	0.0197632	0.293197	0.0448257	0.0237942	0.0620198	Nominal	True	Pass
9865_40	UBE2B	Hypothyroidism	Inverse variance weighted	121	0.0287836	0.0117459	0.0142647	164.083	119	0.0039059	0.00179036	0.00218808	0.414859	0.0349398	0.0185116	0.0590998	0.0101245	0.0256589	0.693859	Nominal	Fail	Pass
13948_50	GABBR2	Hypothyroidism	Inverse variance weighted	121	0.0274657	0.0112232	0.0143957	146.423	119	0.0446266	0.00152911	0.00211026	0.470115	0.00328452	0.0170715	0.84743	0.0116186	0.0245917	0.637465	Nominal	Fail	Pass
6547_83	TMPRSS11D	Hypothyroidism	Inverse variance weighted	121	0.0286778	0.0117187	0.0143978	156.274	119	0.0124162	0.00289315	0.00217997	0.187	0.0331338	0.0175102	0.0584566	-0.00177752	0.0257501	0.945082	Nominal	Fail	Pass
8597_1	TMEM9	Hypothyroidism	Inverse variance weighted	121	0.0291935	0.0119314	0.014414	150.436	119	0.0271742	-0.00225244	0.00222458	0.313341	0.042726	0.0205524	0.0376286	0.0526393	0.0260484	0.0455421	Nominal	Fail	Pass
19253_82	RAB2B	Hypothyroidism	Inverse variance weighted	121	0.0255156	0.010431	0.0144399	123.393	119	0.372809	0.00303281	0.00193837	0.120328	0.0124554	0.0171182	0.466849	-0.00611618	0.0227207	0.78825	Nominal	True	Pass
12694_28	DIMT1	Hypothyroidism	Inverse variance weighted	121	0.0266654	0.0109018	0.0144463	135.325	119	0.145468	0.00267143	0.00202797	0.190272	0.00927129	0.0175254	0.596792	-0.00128451	0.0238394	0.95712	Nominal	True	Pass
17727_1	PTTG1	Hypothyroidism	Inverse variance weighted	121	0.0284155	0.0116266	0.0145254	155.313	119	0.0141939	0.00102181	0.00218224	0.640471	0.00997809	0.0175164	0.56892	0.0177071	0.0256725	0.491706	Nominal	Fail	Pass
13557_3	PVRL3	Hypothyroidism	Inverse variance weighted	121	0.0288614	0.0118186	0.0146048	157.797	119	0.0100033	0.00434571	0.0021761	0.0481048	0.00262465	0.0175206	0.880919	-0.0166349	0.025599	0.517058	Nominal	Fail	Fail
19567_1	EGFR	Hypothyroidism	Inverse variance weighted	121	0.0287294	0.0117677	0.0146313	161.489	119	0.00581269	0.0030362	0.00218917	0.16806	0.0218045	0.0174748	0.212118	-0.00290019	0.0256422	0.91014	Nominal	Fail	Pass
9333_59	ERP27	Hypothyroidism	Inverse variance weighted	121	0.0298146	0.0122175	0.0146748	180.923	119	0.000219418	0.000990295	0.0022869	0.665777	0.0329563	0.018201	0.070189	0.0194992	0.0267908	0.468145	Nominal	Fail	Pass
5090_49	LILRB1	Hypothyroidism	Inverse variance weighted	121	0.0423885	0.0173708	0.0146787	375.182	119	2.61964e-28	0.00165668	0.00324836	0.610992	0.0249345	0.0166101	0.133314	0.025037	0.0382247	0.513735	Nominal	Fail	Pass
4840_73	CSF3	Hypothyroidism	Inverse variance weighted	121	0.0268575	0.0110209	0.0148117	138.702	119	0.104667	0.0018802	0.00205427	0.361902	0.0308651	0.0183075	0.091811	0.0073209	0.0240259	0.76112	Nominal	True	Pass
5637_81	NTNG1	Hypothyroidism	Inverse variance weighted	121	0.0262366	0.0107703	0.0148499	133.048	119	0.178828	-0.0011676	0.00201405	0.563193	0.0276312	0.0173493	0.111241	0.0384333	0.0236488	0.106772	Nominal	True	Pass
9989_12	LRRC24	Hypothyroidism	Inverse variance weighted	121	0.0278061	0.0114621	0.0152697	151.135	119	0.0248371	0.00157827	0.00213885	0.462026	0.0179456	0.0177799	0.312819	0.0113307	0.0251075	0.652605	Nominal	Fail	Pass
17408_2	PMM1	Hypothyroidism	Inverse variance weighted	121	0.0277081	0.0114234	0.0152848	158.366	119	0.00921693	0.00237156	0.00212541	0.26675	0.0267919	0.0171288	0.117785	0.00304786	0.024873	0.902681	Nominal	Fail	Pass
5719_66	FAM189A2	Hypothyroidism	Inverse variance weighted	121	0.0271534	0.0111998	0.0153314	143.578	119	0.0620789	0.00288671	0.00208406	0.168601	0.0243698	0.0168964	0.149214	-0.00286483	0.0243751	0.906637	Nominal	True	Pass
9453_12	VEGFB	Hypothyroidism	Inverse variance weighted	121	0.0246175	0.010155	0.0153431	114.633	119	0.596105	0.00178976	0.00189704	0.347363	0.0246447	0.0165928	0.137474	0.00596291	0.0222281	0.788964	Nominal	True	Pass
9828_86	LDHC	Hypothyroidism	Inverse variance weighted	121	0.0254437	0.0105005	0.0153888	127.616	119	0.278086	0.00280575	0.00195247	0.153335	0.0156383	0.0162164	0.33487	-0.00381463	0.0228874	0.867913	Nominal	True	Pass
3216_2	PIGR	Hypothyroidism	Inverse variance weighted	121	-0.0321771	0.0133065	0.0155999	186.983	119	6.92629e-05	0.00361059	0.00247431	0.147137	-0.0502892	0.0203794	0.0136004	-0.069742	0.0289502	0.0175281	Nominal	Fail	Pass
8038_41	NSDHL	Hypothyroidism	Inverse variance weighted	121	0.0247304	0.0102329	0.01566	108.971	119	0.734267	0.00087275	0.00191257	0.64899	0.0232112	0.017163	0.17625	0.0156633	0.02235	0.484784	Nominal	True	Pass
6228_58	SPACA1	Hypothyroidism	Inverse variance weighted	121	0.0265729	0.0110153	0.0158493	143.362	119	0.0636003	0.00127149	0.00206152	0.538564	0.0162863	0.0179224	0.363503	0.0132256	0.0242958	0.587215	Nominal	True	Pass
5242_37	MAP2K4	Hypothyroidism	Inverse variance weighted	121	-0.024777	0.0102743	0.0158845	92.28	119	0.966948	6.5158e-05	0.00190585	0.972784	-0.0280724	0.017379	0.106244	-0.0254603	0.0224722	0.259504	Nominal	True	Pass
4979_34	DPT	Hypothyroidism	Inverse variance weighted	121	0.0290775	0.0120717	0.0160083	148.464	119	0.0348311	0.00467262	0.00221081	0.036644	-0.0113121	0.0202944	0.577253	-0.0197014	0.0259671	0.449528	Nominal	Fail	Fail
5002_76	MMP14	Hypothyroidism	Inverse variance weighted	121	0.0280989	0.0116717	0.0160644	158.664	119	0.0088272	0.00274954	0.00216265	0.206075	0.0153317	0.0186075	0.409969	-0.000589863	0.0253913	0.981505	Nominal	Fail	Pass
15619_49	MOG	Hypothyroidism	Inverse variance weighted	121	0.028048	0.011658	0.0161322	155.569	119	0.0136988	0.00439189	0.00214376	0.0426918	0.0114957	0.0175097	0.511481	-0.0176178	0.0250846	0.483842	Nominal	Fail	Fail
15503_15	LEFTY2	Hypothyroidism	Inverse variance weighted	121	-0.0442535	0.0184074	0.0162114	335.63	119	1.58425e-22	0.00925833	0.00334419	0.00653401	-0.0147541	0.0185154	0.425537	-0.141056	0.0392889	0.000481135	Nominal	Fail	Fail
6421_52	IFNA16	Hypothyroidism	Inverse variance weighted	121	0.0262444	0.0109173	0.0162202	137.388	119	0.119351	0.00237527	0.00202163	0.242368	0.019448	0.0168982	0.249777	0.00147156	0.0237354	0.950668	Nominal	True	Pass
6494_60	SPACA5	Hypothyroidism	Inverse variance weighted	121	0.0274703	0.0114322	0.0162662	152.775	119	0.0200267	0.00199884	0.00213678	0.351453	0.0221314	0.017899	0.216288	0.0066312	0.025042	0.791619	Nominal	Fail	Pass
8869_5	BTN2A1	Hypothyroidism	Inverse variance weighted	121	0.0267445	0.0111346	0.0163089	142.612	119	0.06915	0.00160457	0.00208253	0.442535	0.0242895	0.0173761	0.162151	0.0100238	0.0243999	0.681949	Nominal	True	Pass
6352_8	INSRR	Hypothyroidism	Inverse variance weighted	121	0.0251955	0.0105007	0.0164215	127.858	119	0.273101	0.00355671	0.00194111	0.0694059	0.0300402	0.0175251	0.0865058	-0.0118646	0.0227426	0.602855	Nominal	True	Pass
13094_75	RSPO3	Hypothyroidism	Inverse variance weighted	121	0.027438	0.0114411	0.016476	148.777	119	0.0335045	0.00306495	0.00212476	0.15179	0.0169641	0.0171453	0.322454	-0.00453178	0.0249183	0.855998	Nominal	Fail	Pass
12980_31	RBM22	Hypothyroidism	Inverse variance weighted	121	0.0259715	0.0108314	0.0164943	145.782	119	0.0481518	-0.00162038	0.0020437	0.429435	0.0315378	0.0167011	0.0589773	0.0426982	0.0237223	0.0744071	Nominal	Fail	Pass
5605_77	MFNG	Hypothyroidism	Inverse variance weighted	121	0.0276143	0.0115286	0.0166075	159.045	119	0.00835186	0.000631548	0.00215547	0.770034	0.0270758	0.0179935	0.132387	0.021041	0.0252436	0.406223	Nominal	Fail	Pass
9585_80	CLMP	Hypothyroidism	Inverse variance weighted	121	0.0282819	0.0118158	0.0166853	157.069	119	0.0110976	0.00488677	0.00214406	0.0244363	0.00586753	0.0174392	0.736527	-0.022348	0.0250668	0.374441	Nominal	Fail	Fail
9267_2	CPA4	Hypothyroidism	Inverse variance weighted	121	-0.019643	0.00821152	0.0167511	119.497	119	0.469945	0.000137885	0.00152555	0.928134	-0.0178336	0.0128743	0.165989	-0.0210841	0.0179424	0.242302	Nominal	True	Pass
7835_2	BNIP3L	Hypothyroidism	Inverse variance weighted	121	0.0244449	0.0102243	0.0168092	124.145	119	0.354977	-3.58292e-05	0.00192616	0.98519	0.021703	0.0172123	0.207345	0.0248182	0.0225437	0.273165	Nominal	True	Pass
6553_68	CFAP45	Hypothyroidism	Inverse variance weighted	121	0.0299116	0.012512	0.0168191	178.906	119	0.000317902	0.00422854	0.00232737	0.0717531	0.022284	0.0167298	0.182862	-0.0142892	0.027303	0.601699	Nominal	Fail	Pass
8378_3	LDOC1	Hypothyroidism	Inverse variance weighted	121	0.0268766	0.0112461	0.016855	145.146	119	0.0518732	0.00195187	0.00209729	0.353912	0.0238361	0.0170017	0.160921	0.0065284	0.0245898	0.79109	Nominal	True	Pass
18323_39	CRMP1	Hypothyroidism	Inverse variance weighted	121	0.0283769	0.0118796	0.0169073	161.297	119	0.0059828	0.0036625	0.00220102	0.0987428	0.00859864	0.0172877	0.618917	-0.00978711	0.0257893	0.704991	Nominal	Fail	Pass
12788_6	CCDC101	Hypothyroidism	Inverse variance weighted	121	0.0294027	0.0123097	0.0169136	178.569	119	0.000338004	0.00217788	0.00229413	0.344379	0.0168487	0.017227	0.328056	0.00657087	0.0270201	0.808281	Nominal	Fail	Pass
7717_95	CFTR	Hypothyroidism	Inverse variance weighted	121	0.0240896	0.0100925	0.0169919	115.926	119	0.562654	-0.000153299	0.00187965	0.935136	0.0310709	0.0172297	0.0713355	0.0256927	0.0220951	0.247229	Nominal	True	Pass
7038_45	ST8SIA4	Hypothyroidism	Inverse variance weighted	121	0.0268685	0.0112588	0.0170122	145.99	119	0.0469816	0.00233069	0.0020986	0.268983	0.0145313	0.0170943	0.395289	0.0026202	0.0245606	0.91522	Nominal	Fail	Pass
10695_12	WFDC10B	Hypothyroidism	Inverse variance weighted	121	0.0281529	0.0118011	0.0170502	162.425	119	0.00504325	0.00224004	0.00219746	0.310093	0.0296156	0.0177577	0.0953634	0.00485997	0.0257168	0.85043	Nominal	Fail	Pass
7742_11	RNF148	Hypothyroidism	Inverse variance weighted	121	0.0269451	0.0112985	0.0170869	149.342	119	0.0312179	0.00227397	0.0021117	0.28373	0.0291739	0.0176493	0.0983347	0.00328277	0.024705	0.894514	Nominal	Fail	Pass
18389_11	IFNA1	Hypothyroidism	Inverse variance weighted	121	0.027399	0.011492	0.0171172	153.634	119	0.0178504	0.00324107	0.00213095	0.130925	0.0104695	0.0173633	0.54653	-0.00622565	0.0248875	0.802901	Nominal	Fail	Pass
5491_12	SPOCK2	Hypothyroidism	Inverse variance weighted	121	-0.0287322	0.0120554	0.0171557	150.871	119	0.0257002	0.004948	0.00221514	0.0273702	-0.0386474	0.01842	0.0358944	-0.0801896	0.0259103	0.00245475	Nominal	Fail	Fail
7194_36	NPTN	Hypothyroidism	Inverse variance weighted	121	-0.0280192	0.0117588	0.0171796	141.971	119	0.0741919	0.00566442	0.00213835	0.0091695	-0.0538481	0.0187085	0.00399866	-0.0870322	0.0250591	0.000718215	Nominal	True	Fail
2839_2	TNFSF4	Hypothyroidism	Inverse variance weighted	121	0.0277514	0.0116469	0.0171845	153.284	119	0.0187109	0.00376628	0.00216009	0.0838158	-0.00449429	0.0175387	0.797758	-0.0115649	0.0253347	0.648875	Nominal	Fail	Pass
6377_54	LYZL2	Hypothyroidism	Inverse variance weighted	121	0.0282077	0.0118394	0.017194	161.2	119	0.006071	0.00133894	0.00221104	0.545955	0.0119008	0.0176089	0.499141	0.0142728	0.0258928	0.582513	Nominal	Fail	Pass
3291_30	FCER2	Hypothyroidism	Inverse variance weighted	121	0.039851	0.0167549	0.0173849	282.508	119	2.52435e-15	0.00116041	0.00313968	0.712341	0.0456671	0.0211217	0.0306106	0.0277522	0.0368016	0.452278	Nominal	Fail	Pass
18337_4	GMDS	Hypothyroidism	Inverse variance weighted	121	0.0244762	0.0102938	0.0174175	125.297	119	0.328434	0.000521775	0.00192311	0.786617	0.0291742	0.0175088	0.0956628	0.0190344	0.0225626	0.400572	Nominal	True	Pass
10710_23	ZPBP2	Hypothyroidism	Inverse variance weighted	121	0.0266263	0.0112161	0.0175998	152.369	119	0.0211353	0.0018988	0.00208375	0.364011	0.0248818	0.0180126	0.167169	0.00671922	0.0245608	0.784885	Nominal	Fail	Pass
8055_33	DGCR2	Hypothyroidism	Inverse variance weighted	121	0.0265751	0.0112106	0.0177624	140.794	119	0.0842169	0.00440244	0.00205666	0.0343481	0.00187875	0.0172086	0.913064	-0.0193459	0.0241298	0.4243	Nominal	True	Fail
13095_51	REG1A	Hypothyroidism	Inverse variance weighted	121	0.0250409	0.0105814	0.0179572	108.427	119	0.746411	-0.00267866	0.00196992	0.176469	0.041066	0.0179052	0.0218178	0.0530071	0.0231291	0.0236755	Nominal	True	Pass
5736_1	TREML2	Hypothyroidism	Inverse variance weighted	121	0.0399911	0.0169283	0.018158	277.708	119	1.03341e-14	-0.000967335	0.00317527	0.761168	0.0301092	0.0185708	0.104949	0.0504327	0.0382557	0.189933	Nominal	Fail	Pass
3823_9	MATK	Hypothyroidism	Inverse variance weighted	121	0.0278102	0.011779	0.0182253	155.69	119	0.0134704	0.00479673	0.00215984	0.0282525	0.000142181	0.0184769	0.99386	-0.0221594	0.0253099	0.383054	Nominal	Fail	Fail
6938_21	PCDHGA12	Hypothyroidism	Inverse variance weighted	121	0.0272287	0.0115408	0.0183079	156.411	119	0.0121797	0.00107984	0.0021528	0.616877	0.0193343	0.0176572	0.273525	0.016062	0.0250925	0.52333	Nominal	Fail	Pass
3730_81	TNFRSF4	Hypothyroidism	Inverse variance weighted	121	0.0278802	0.0118242	0.0183795	160.199	119	0.00704812	0.0031045	0.00220019	0.160848	0.00521354	0.0170277	0.759467	-0.00444037	0.0257555	0.863412	Nominal	Fail	Pass
12790_10	CCDC51	Hypothyroidism	Inverse variance weighted	121	0.0263688	0.0111918	0.0184688	146.399	119	0.0447589	-5.11514e-05	0.00208976	0.980513	0.0456612	0.0159915	0.00429895	0.0269054	0.0246347	0.276963	Nominal	Fail	Pass
3331_8	RGMB	Hypothyroidism	Inverse variance weighted	121	0.0302932	0.0128614	0.0185048	176.996	119	0.000448785	0.000315278	0.00240346	0.895857	0.0212831	0.0183118	0.245129	0.0270181	0.0281093	0.338411	Nominal	Fail	Pass
9728_4	CCNB1IP1	Hypothyroidism	Inverse variance weighted	121	0.0257077	0.0109315	0.0186869	142.772	119	0.0679286	0.00148951	0.00204643	0.46813	0.0181249	0.0179876	0.31363	0.0102394	0.0239083	0.669222	Nominal	True	Pass
3293_2	CD5L	Hypothyroidism	Inverse variance weighted	121	0.0444422	0.0189002	0.0187023	371.278	119	1.00538e-27	0.00233483	0.00352123	0.508566	0.0318385	0.0188899	0.0918956	0.0200471	0.041382	0.628964	Nominal	Fail	Pass
13498_1	MIOX	Hypothyroidism	Inverse variance weighted	121	0.0234592	0.00997849	0.0187242	107.075	119	0.775432	0.00158845	0.00185397	0.393287	0.0159126	0.0169619	0.348172	0.00693283	0.021717	0.750109	Nominal	True	Pass
3815_14	IL12RB2	Hypothyroidism	Inverse variance weighted	121	0.0249487	0.0106216	0.0188302	128.173	119	0.26667	0.00377293	0.00195367	0.0558366	0.00888832	0.0167346	0.595327	-0.0144046	0.022925	0.53099	Nominal	True	Pass
14011_17	S100A11	Hypothyroidism	Inverse variance weighted	121	0.0267204	0.0113842	0.0189175	142.047	119	0.0735789	0.00227536	0.00211235	0.283584	-0.00112929	0.0179988	0.949971	0.00314417	0.0246674	0.898789	Nominal	True	Pass
7903_18	VAMP3	Hypothyroidism	Inverse variance weighted	121	0.0250469	0.0106779	0.0189928	130.613	119	0.219917	0.00267425	0.00198556	0.180587	0.0173179	0.0175207	0.322946	-0.00272136	0.0232016	0.906827	Nominal	True	Pass
17827_53	DYNLRB2	Hypothyroidism	Inverse variance weighted	121	0.0276013	0.0117711	0.0190354	165.742	119	0.00300873	-0.000229367	0.00219332	0.916889	0.0498243	0.0175032	0.00441919	0.0299783	0.0256189	0.244274	Nominal	Fail	Pass
11607_15	BRD1	Hypothyroidism	Inverse variance weighted	121	0.0285197	0.0121705	0.019111	175.735	119	0.000561662	0.00322026	0.00226889	0.158424	0.00389037	0.0167371	0.816197	-0.00497123	0.026527	0.851664	Nominal	Fail	Pass
9111_40	JPH4	Hypothyroidism	Inverse variance weighted	121	0.028444	0.0121412	0.0191414	164.222	119	0.00382233	0.00217803	0.00226573	0.338354	0.0189495	0.0173624	0.275091	0.00576016	0.0265392	0.828546	Nominal	Fail	Pass
13567_1	DPYSL2	Hypothyroidism	Inverse variance weighted	121	0.0235773	0.0100643	0.0191468	119.563	119	0.468255	-0.00357507	0.00186746	0.0579697	0.0310457	0.0162179	0.0555836	0.0607985	0.0218428	0.00625774	Nominal	True	Pass
12696_166	PRMT3	Hypothyroidism	Inverse variance weighted	121	0.0268324	0.0114671	0.0192865	151.232	119	0.0245257	-0.000484627	0.00214738	0.821835	0.033125	0.0166926	0.04721	0.0318796	0.0251537	0.207489	Nominal	Fail	Pass
17682_1	CD46	Hypothyroidism	Inverse variance weighted	121	0.0310103	0.0132547	0.0193063	191.582	119	2.77995e-05	-0.000203123	0.00249027	0.935128	0.0306055	0.0181293	0.0913771	0.0331257	0.0291509	0.258092	Nominal	Fail	Pass
4890_10	POMC	Hypothyroidism	Inverse variance weighted	121	0.0269631	0.0115418	0.0194843	153.46	119	0.0182753	0.00288784	0.0021482	0.181405	0.00867982	0.0172849	0.615554	-0.00312742	0.0251664	0.901312	Nominal	Fail	Pass
5358_3	OMD	Hypothyroidism	Inverse variance weighted	121	-0.0288238	0.0123415	0.0195168	144.343	119	0.0569077	0.00806885	0.00218865	0.000343595	-0.0662443	0.019951	0.000899037	-0.11312	0.0257034	2.36435e-05	Nominal	True	Fail
4986_59	PTK2	Hypothyroidism	Inverse variance weighted	121	0.0263483	0.0112833	0.0195358	150.124	119	0.0282791	0.00213732	0.0020979	0.31037	0.00177086	0.0178806	0.921108	0.00418231	0.0245081	0.864789	Nominal	Fail	Pass
5609_92	FAM19A5	Hypothyroidism	Inverse variance weighted	121	0.0288524	0.0123621	0.0195992	175.653	119	0.00056983	0.0017573	0.00231052	0.448422	0.00983038	0.0178935	0.582744	0.0104581	0.0271713	0.701004	Nominal	Fail	Pass
6219_14	PDZD11	Hypothyroidism	Inverse variance weighted	121	0.0265329	0.0113832	0.0197591	146.825	119	0.0425344	0.00317371	0.00210332	0.133973	0.0169381	0.0169082	0.316455	-0.00647385	0.0246315	0.793138	Nominal	Fail	Pass
6221_1	ADPGK	Hypothyroidism	Inverse variance weighted	121	0.0270363	0.011601	0.0197788	143.123	119	0.0653311	0.000163551	0.002163	0.939854	0.0111562	0.0182409	0.540798	0.0253318	0.0253741	0.320144	Nominal	True	Pass
10563_13	LYSMD3	Hypothyroidism	Inverse variance weighted	121	0.0265983	0.0114185	0.0198375	147.32	119	0.0400686	0.00358459	0.00211375	0.0925291	0.0189175	0.0176838	0.284726	-0.0108841	0.0248373	0.662025	Nominal	Fail	Pass
16318_12	ACVRL1	Hypothyroidism	Inverse variance weighted	121	0.0276883	0.0118905	0.0198795	160.143	119	0.00710665	0.000673086	0.00222591	0.762886	0.0190715	0.0172655	0.269333	0.020705	0.0259962	0.427349	Nominal	Fail	Pass
12543_76	ZNF560	Hypothyroidism	Inverse variance weighted	121	0.0270345	0.011611	0.0198931	162.082	119	0.00531328	0.00156037	0.00217351	0.474225	0.0233327	0.016941	0.168421	0.0107763	0.0254605	0.672872	Nominal	Fail	Pass
3795_6	ADAM9	Hypothyroidism	Inverse variance weighted	121	0.0274022	0.0117778	0.0199864	157.146	119	0.0109774	0.000916005	0.00220618	0.678743	0.0254264	0.0193846	0.18963	0.0179054	0.0257459	0.48812	Nominal	Fail	Pass
9178_30	NRG1	Hypothyroidism	Inverse variance weighted	121	0.0240569	0.0103428	0.0200204	125.366	119	0.326888	0.000690797	0.00193542	0.721781	0.0185062	0.0170869	0.27878	0.0168457	0.0227145	0.459775	Nominal	True	Pass
4962_52	CDNF	Hypothyroidism	Inverse variance weighted	121	0.0282692	0.0121591	0.0200753	160.787	119	0.0064576	0.00034168	0.00227344	0.880789	0.0376026	0.0195842	0.0548524	0.0247071	0.0266613	0.355958	Nominal	Fail	Pass
7211_2	RNASE1	Hypothyroidism	Inverse variance weighted	121	0.0311598	0.0134136	0.0201786	187.77	119	5.93812e-05	0.00306996	0.00250315	0.222456	0.00915742	0.0196995	0.642035	-0.000941001	0.0293982	0.974519	Nominal	Fail	Pass
5138_50	TNFRSF12A	Hypothyroidism	Inverse variance weighted	121	0.0264577	0.011391	0.0201965	154.077	119	0.0168121	0.000299275	0.0021298	0.888488	0.0194044	0.0163469	0.235211	0.0233329	0.025007	0.352681	Nominal	Fail	Pass
8069_85	CD3E	Hypothyroidism	Inverse variance weighted	121	-0.032758	0.0141064	0.0202219	207.119	119	1.01789e-06	0.00652075	0.00257538	0.0126457	-0.0183746	0.0197459	0.352083	-0.100586	0.0301339	0.00112685	Nominal	Fail	Fail
8219_14	ZG16	Hypothyroidism	Inverse variance weighted	121	0.027798	0.0119922	0.0204483	170.72	119	0.00133341	0.00168997	0.00223914	0.451896	0.0138157	0.0180392	0.443752	0.0101868	0.0262452	0.698605	Nominal	Fail	Pass
5659_11	TRH	Hypothyroidism	Inverse variance weighted	121	0.0280157	0.0121083	0.0206806	173.688	119	0.00080359	0.00245298	0.00226553	0.281112	0.026108	0.0175604	0.137079	0.00234917	0.0266146	0.929813	Nominal	Fail	Pass
13412_5	WFDC6	Hypothyroidism	Inverse variance weighted	121	0.0248813	0.0107546	0.0206926	136.615	119	0.128693	0.00264508	0.00199882	0.188264	0.0123751	0.0174581	0.47842	-0.00263413	0.0233939	0.910538	Nominal	True	Pass
6493_9	CPZ	Hypothyroidism	Inverse variance weighted	121	0.0282757	0.0122368	0.0208486	171.059	119	0.00125948	0.00225727	0.00227273	0.322628	0.038554	0.0175714	0.0282259	0.0046228	0.0267751	0.863217	Nominal	Fail	Pass
5915_58	PEX5	Hypothyroidism	Inverse variance weighted	121	0.0282744	0.0122384	0.0208716	179.136	119	0.000304871	0.000802391	0.00228574	0.726178	0.0518053	0.0163853	0.0015686	0.0199154	0.0267935	0.45877	Nominal	Fail	Pass
14615_46	KRTAP2	Hypothyroidism	Inverse variance weighted	121	0.0257141	0.0111305	0.0208752	134.23	119	0.160896	0.000991614	0.00208274	0.634868	0	0.0176044	1	0.0153442	0.0244762	0.531925	Nominal	True	Pass
12856_14	TMEM237	Hypothyroidism	Inverse variance weighted	121	0.0268359	0.0116228	0.0209495	156.233	119	0.012488	0.00251476	0.00216148	0.246977	0.0240462	0.0172556	0.16346	0.000686828	0.0252951	0.978384	Nominal	Fail	Pass
19556_12	CR1	Hypothyroidism	Inverse variance weighted	121	0.03425	0.0148398	0.021	235.367	119	1.15787e-09	-0.00124754	0.00277341	0.653659	0.00238735	0.0200847	0.905383	0.0472013	0.0324142	0.147973	Nominal	Fail	Pass
6450_8	FABP6	Hypothyroidism	Inverse variance weighted	121	0.026062	0.0112956	0.0210394	153.168	119	0.0190034	0.000585506	0.00209864	0.780735	0.00410287	0.0186105	0.825513	0.0199536	0.0246567	0.419982	Nominal	Fail	Pass
8756_41	KCNE5	Hypothyroidism	Inverse variance weighted	121	0.0279882	0.0121577	0.0213299	175.359	119	0.000600158	0.00108723	0.00227628	0.633785	0.0316577	0.0186879	0.0902607	0.016645	0.0266976	0.534173	Nominal	Fail	Pass
11112_18	TMEM167A	Hypothyroidism	Inverse variance weighted	121	0.0257946	0.0112051	0.0213324	149.525	119	0.0305104	-0.000883063	0.00210299	0.67531	0.0293208	0.0168298	0.0814733	0.0349948	0.0246266	0.157928	Nominal	Fail	Pass
7887_57	COX5B	Hypothyroidism	Inverse variance weighted	121	0.026223	0.0113961	0.0213891	158.545	119	0.00898096	0.0014388	0.00211141	0.496916	0.0289296	0.0172851	0.094194	0.011624	0.0242781	0.63297	Nominal	Fail	Pass
7939_1	PQLC2L	Hypothyroidism	Inverse variance weighted	121	0.0267338	0.0116192	0.0214011	158.133	119	0.00953208	0.00266032	0.00215623	0.219714	0.0214763	0.0168242	0.201775	-0.00106648	0.0253404	0.966501	Nominal	Fail	Pass
8754_5	NMU	Hypothyroidism	Inverse variance weighted	121	0.0250573	0.0109024	0.0215433	136.099	119	0.135219	0.00283738	0.00201776	0.16227	0.0113851	0.0173925	0.512724	-0.00446674	0.0236372	0.850437	Nominal	True	Pass
17454_15	EGFL6	Hypothyroidism	Inverse variance weighted	121	0.0293312	0.0127657	0.0215814	171.717	119	0.00112673	0.000374231	0.00239239	0.875963	0.00796895	0.017624	0.65115	0.0254399	0.0279848	0.365155	Nominal	Fail	Pass
4156_74	TGFB2	Hypothyroidism	Inverse variance weighted	121	0.0286625	0.0124756	0.0215913	172.72	119	0.000949532	0.00513866	0.00228755	0.0265257	0.00858429	0.0179472	0.632431	-0.024792	0.0267734	0.356323	Nominal	Fail	Fail
9525_1	PTK7	Hypothyroidism	Inverse variance weighted	121	0.0265781	0.0115715	0.0216275	143.74	119	0.0609519	0.0030862	0.00214205	0.152276	0.0159484	0.0183391	0.384498	-0.00561099	0.0251368	0.823748	Nominal	True	Pass
8811_24	BAMBI	Hypothyroidism	Inverse variance weighted	121	0.0276667	0.0120468	0.0216418	171.649	119	0.00113999	0.0014863	0.00224188	0.508633	0.0138502	0.0176021	0.431369	0.0122935	0.026144	0.639057	Nominal	Fail	Pass
13625_19	SSB	Hypothyroidism	Inverse variance weighted	121	0.0257498	0.0112177	0.0217072	146.659	119	0.0433878	0.00227641	0.00209342	0.279053	0.0072546	0.0172169	0.673488	0.00209692	0.0244699	0.931854	Nominal	Fail	Pass
13240_170	SHANK1	Hypothyroidism	Inverse variance weighted	121	0.0244308	0.0106508	0.0218018	128.883	119	0.252504	0.00377474	0.0019637	0.056963	0.00735392	0.0171609	0.668267	-0.0147328	0.0229354	0.521875	Nominal	True	Pass
9197_4	LGALS9	Hypothyroidism	Inverse variance weighted	121	0.0297311	0.0129823	0.0220141	185.017	119	0.000101336	0.00335734	0.0024091	0.166034	0.0307742	0.0175461	0.0794464	-0.00528415	0.0282582	0.851983	Nominal	Fail	Pass
11669_39	SLCO5A1	Hypothyroidism	Inverse variance weighted	121	0.0264611	0.0115591	0.0220671	155.648	119	0.0135491	0.00218241	0.00215215	0.312612	0.0269107	0.0174738	0.123545	0.00370703	0.0252403	0.883484	Nominal	Fail	Pass
7886_26	SPTLC1	Hypothyroidism	Inverse variance weighted	121	0.0237912	0.0103938	0.0220809	118.815	119	0.48755	0.00320073	0.00193161	0.100147	0.0157964	0.0172787	0.360606	-0.00943883	0.0225567	0.676374	Nominal	True	Pass
7257_18	PTH2	Hypothyroidism	Inverse variance weighted	121	0.0247624	0.0108237	0.0221491	138.053	119	0.111741	-0.000749039	0.00202535	0.712166	0.0457623	0.0166239	0.00590887	0.0325544	0.0237045	0.172229	Nominal	True	Pass
7076_17	ECEL1	Hypothyroidism	Inverse variance weighted	121	0.0242202	0.0105884	0.0221705	125.713	119	0.319082	0.0019883	0.0019801	0.317348	0.0242755	0.0176918	0.170021	0.00340995	0.0232724	0.883756	Nominal	True	Pass
15412_40	BIRC7	Hypothyroidism	Inverse variance weighted	121	0.0264783	0.0115919	0.0223587	157.676	119	0.0101787	0.000888986	0.00216703	0.682373	0.0169821	0.0173737	0.328341	0.0171884	0.0254584	0.500886	Nominal	Fail	Pass
4157_2	F2	Hypothyroidism	Inverse variance weighted	121	-0.0270556	0.0118607	0.0225417	143.159	119	0.0650639	0.00418589	0.00220221	0.0597514	-0.0497012	0.0179628	0.00565944	-0.0705272	0.0257049	0.0070152	Nominal	True	Pass
12787_47	ZNF134	Hypothyroidism	Inverse variance weighted	121	0.0255739	0.0112145	0.0225814	146.812	119	0.0425973	0.000354524	0.00209635	0.865994	0.0269652	0.0170831	0.114457	0.0218791	0.0245791	0.37518	Nominal	Fail	Pass
10571_14	MGAT1	Hypothyroidism	Inverse variance weighted	121	0.0276342	0.0121221	0.0226286	171.291	119	0.00121122	-0.00237131	0.00225407	0.294925	0.0448955	0.0181794	0.0135272	0.0523714	0.0264524	0.0500304	Nominal	Fail	Pass
7099_33	FSTL5	Hypothyroidism	Inverse variance weighted	121	0.0262186	0.011507	0.0226978	155.661	119	0.0135251	0.00128263	0.00214222	0.550485	0.0222084	0.0167961	0.186089	0.0127561	0.0252724	0.614672	Nominal	Fail	Pass
8066_38	SYT9	Hypothyroidism	Inverse variance weighted	121	0.024549	0.010776	0.0227201	137.051	119	0.12336	-0.000687237	0.00201751	0.733978	0.0242945	0.0173202	0.160716	0.0316993	0.0236138	0.18202	Nominal	True	Pass
17204_17	PNMT	Hypothyroidism	Inverse variance weighted	121	0.0248871	0.0109282	0.0227661	142.801	119	0.0677117	0.000336558	0.00205035	0.869894	0.00999318	0.0177793	0.574069	0.0213883	0.0239735	0.374104	Nominal	True	Pass
8285_64	ADCYAP1	Hypothyroidism	Inverse variance weighted	121	0.0275833	0.0121128	0.0227736	173.803	119	0.000787784	-0.000629182	0.00226972	0.782102	0.042137	0.0173558	0.0151894	0.0341474	0.026619	0.202048	Nominal	Fail	Pass
5737_61	SEMA4D	Hypothyroidism	Inverse variance weighted	121	0.0390076	0.0171492	0.0229295	329.664	119	1.10611e-21	0.00287713	0.00319626	0.369857	-0.00764748	0.0189751	0.686928	0.00891144	0.0375822	0.812973	Nominal	Fail	Pass
2609_59	CST3	Hypothyroidism	Inverse variance weighted	121	0.0347081	0.015277	0.0230911	248.06	119	4.18368e-11	0.00268978	0.00286526	0.349757	0.0188441	0.0186917	0.31338	0.00673712	0.0334874	0.840898	Nominal	Fail	Pass
8807_13	SNX1	Hypothyroidism	Inverse variance weighted	121	0.0257468	0.0113372	0.0231468	151.596	119	0.0233928	0.00130455	0.00212295	0.54006	0.0206445	0.0177014	0.243509	0.0121872	0.0248218	0.624339	Nominal	Fail	Pass
9040_144	EPDR1	Hypothyroidism	Inverse variance weighted	121	0.0257353	0.011336	0.0231932	144.098	119	0.0585254	0.00194149	0.00210713	0.35871	0.0231708	0.0178899	0.195255	0.00555748	0.0246627	0.822102	Nominal	True	Pass
13602_6	NHP2L1	Hypothyroidism	Inverse variance weighted	121	0.0272717	0.012014	0.0232085	161.932	119	0.00543606	0.00178792	0.00224283	0.42694	0.0199017	0.0169492	0.240318	0.00863315	0.0262953	0.74325	Nominal	Fail	Pass
8529_1	TNFRSF10B	Hypothyroidism	Inverse variance weighted	121	0.0238872	0.0105247	0.0232306	133.269	119	0.175363	-0.00188079	0.00196199	0.339699	0.0349057	0.0169912	0.0399424	0.0434442	0.0229578	0.0608746	Nominal	True	Pass
5440_26	TNNI2	Hypothyroidism	Inverse variance weighted	121	0.0267572	0.0118102	0.0234762	155.193	119	0.0144314	-0.00252845	0.00219622	0.251928	0.0462319	0.0183562	0.0117826	0.0531097	0.0257498	0.0413338	Nominal	Fail	Pass
13958_5	RBM46	Hypothyroidism	Inverse variance weighted	121	0.0281626	0.0124391	0.0235714	179.791	119	0.000270427	0.00417268	0.00229595	0.0716706	0.0122422	0.0180488	0.497593	-0.0151985	0.0268525	0.57246	Nominal	Fail	Pass
13460_4	CHAD	Hypothyroidism	Inverse variance weighted	121	-0.0301717	0.0133303	0.0236114	168.585	119	0.00190081	0.0091097	0.00234176	0.00016559	-0.0606002	0.0206025	0.0032673	-0.125115	0.0274707	1.27858e-05	Nominal	Fail	Fail
13229_20	MDM4	Hypothyroidism	Inverse variance weighted	121	-0.0319248	0.0141109	0.0236713	220.374	119	4.73506e-08	0.00514826	0.00259632	0.049681	-0.00499628	0.019605	0.798841	-0.0854883	0.0303982	0.00575555	Nominal	Fail	Fail
14158_17	ANXA5	Hypothyroidism	Inverse variance weighted	121	0.022846	0.0101005	0.0237049	116.888	119	0.537607	0.000417404	0.00188461	0.825098	0.0111093	0.016756	0.507327	0.0185091	0.022033	0.402559	Nominal	True	Pass
11128_29	TMEM132C	Hypothyroidism	Inverse variance weighted	121	0.0240044	0.0106138	0.0237209	131.605	119	0.20249	0.00229719	0.00197746	0.247688	0.0107001	0.0173647	0.537765	0.000162866	0.0230982	0.994386	Nominal	True	Pass
4697_59	CSF2	Hypothyroidism	Inverse variance weighted	121	0.0259608	0.011479	0.0237223	157.976	119	0.00974992	-0.000455672	0.00214618	0.832222	0.0118249	0.0180027	0.511285	0.0307074	0.0251519	0.224545	Nominal	Fail	Pass
12879_5	RBL1	Hypothyroidism	Inverse variance weighted	121	0.0265032	0.0117231	0.0237744	160.997	119	0.00625836	0.00244002	0.00220137	0.269921	0.00651528	0.0176518	0.712052	0.00112888	0.0257146	0.965057	Nominal	Fail	Pass
11567_23	ZNF10	Hypothyroidism	Inverse variance weighted	121	0.0247007	0.0109321	0.0238544	133.076	119	0.178386	0.0040204	0.00200229	0.0469189	0.00965393	0.0172891	0.576582	-0.0172749	0.0235285	0.464266	Nominal	True	Fail
7251_64	C1QTNF3	Hypothyroidism	Inverse variance weighted	121	-0.0254036	0.011252	0.0239645	135.804	119	0.13906	0.00394301	0.0020644	0.0585393	-0.0156779	0.018469	0.395951	-0.0666646	0.0243011	0.00702435	Nominal	True	Pass
18896_23	HS6ST3	Hypothyroidism	Inverse variance weighted	121	0.0307126	0.0136119	0.0240512	201.467	119	3.52204e-06	0.00165044	0.00254496	0.517902	0.0160132	0.0211031	0.447969	0.013538	0.0297915	0.650352	Nominal	Fail	Pass
2826_53	EDA	Hypothyroidism	Inverse variance weighted	121	-0.0282542	0.0125302	0.0241402	154.423	119	0.0160394	0.00754921	0.00223876	0.00100704	-0.0463513	0.0191982	0.0157633	-0.107314	0.0263478	8.40184e-05	Nominal	Fail	Fail
11590_5	RBM23	Hypothyroidism	Inverse variance weighted	121	0.0260619	0.0115648	0.0242239	148.439	119	0.0349369	0.00270152	0.00215563	0.212576	-0.0041857	0.0176299	0.81233	-0.00201904	0.0252026	0.936282	Nominal	Fail	Pass
10074_128	BRD2	Hypothyroidism	Inverse variance weighted	121	0.0268481	0.0119167	0.0242601	162.946	119	0.00465691	0.00338066	0.00221428	0.129476	0.00871491	0.0171912	0.612196	-0.00847647	0.0259956	0.744941	Nominal	Fail	Pass
13561_5	HTR6	Hypothyroidism	Inverse variance weighted	121	0.0261159	0.0115972	0.0243272	155.562	119	0.0137121	0.00301597	0.00215426	0.164114	0.020395	0.0179969	0.257109	-0.00522028	0.0251877	0.836165	Nominal	Fail	Pass
4970_55	CA2	Hypothyroidism	Inverse variance weighted	121	0.0272935	0.0121402	0.0245641	172.544	119	0.00097855	0.001425	0.00227285	0.531883	0.0309865	0.0181347	0.0875098	0.0124508	0.0266193	0.640828	Nominal	Fail	Pass
9951_36	FBXL4	Hypothyroidism	Inverse variance weighted	121	0.0248239	0.0110602	0.0248043	141.807	119	0.0755229	0.000710389	0.00206606	0.731576	0.0127912	0.0176991	0.469862	0.0174393	0.0241764	0.472118	Nominal	True	Pass
7993_23	ASTL	Hypothyroidism	Inverse variance weighted	121	0.0260867	0.0116312	0.0249086	154.852	119	0.0151245	0.00336494	0.00216602	0.122956	0.0229038	0.0169706	0.17714	-0.00880693	0.0252629	0.727997	Nominal	Fail	Pass
5743_82	CARTPT	Hypothyroidism	Inverse variance weighted	121	0.0251178	0.0112077	0.0250185	149.988	119	0.0287713	0.0027548	0.00207912	0.187714	0.00491442	0.0168625	0.770715	-0.00311307	0.0240582	0.897261	Nominal	Fail	Pass
7201_5	ISCU	Hypothyroidism	Inverse variance weighted	121	0.0249824	0.0111596	0.0251787	146.171	119	0.0459884	0.00131216	0.00208446	0.53023	0.0188435	0.0168551	0.263582	0.0112437	0.0245252	0.647461	Nominal	Fail	Pass
17224_12	OGN	Hypothyroidism	Inverse variance weighted	121	0.0266543	0.0119136	0.0252664	173.409	119	0.000843293	-0.000294638	0.00222862	0.895044	0.0124224	0.0162681	0.445104	0.029718	0.0260788	0.256765	Nominal	Fail	Pass
9313_27	CBLN1	Hypothyroidism	Inverse variance weighted	121	-0.0292838	0.0130931	0.0253142	203.161	119	2.43833e-06	0.000691338	0.00245363	0.778616	-0.0255286	0.0174924	0.144452	-0.0365131	0.0288282	0.20778	Nominal	Fail	Pass
12702_13	PELI2	Hypothyroidism	Inverse variance weighted	121	0.025388	0.0113583	0.0254049	148.085	119	0.0364955	0.0027859	0.00210476	0.188167	0.0168794	0.0183458	0.357537	-0.00360068	0.024655	0.884135	Nominal	Fail	Pass
16751_15	NPPB	Hypothyroidism	Inverse variance weighted	121	0.0238522	0.0106857	0.0256047	132.253	119	0.191612	0.00118523	0.00199678	0.553926	0.0176811	0.0168947	0.295308	0.0115345	0.0233549	0.622302	Nominal	True	Pass
15434_5	PNOC	Hypothyroidism	Inverse variance weighted	121	0.0255109	0.0114345	0.0256784	152.698	119	0.0202328	0.00219562	0.0021311	0.304971	0.0056562	0.0164306	0.73066	0.00277848	0.02485	0.911162	Nominal	Fail	Pass
7204_1	CEACAM21	Hypothyroidism	Inverse variance weighted	121	0.0227025	0.0101763	0.0256866	114.515	119	0.599122	-0.00126814	0.00189935	0.505638	0.0370722	0.0174515	0.0336457	0.0359278	0.0222694	0.109321	Nominal	True	Pass
3710_49	PLG	Hypothyroidism	Inverse variance weighted	121	-0.0259795	0.0116501	0.0257484	138.391	119	0.108014	0.00459378	0.00214758	0.0344746	-0.0149303	0.0187321	0.425427	-0.0739442	0.0251913	0.00400025	Nominal	True	Fail
7145_1	ITIH3	Hypothyroidism	Inverse variance weighted	121	0.0240581	0.0107978	0.0258761	148.056	119	0.0366282	0.00423216	0.00195911	0.032758	0.00771796	0.0164255	0.638443	-0.0185881	0.0224244	0.408808	Nominal	Fail	Fail
19159_9	POLD4	Hypothyroidism	Inverse variance weighted	121	0.0220274	0.00989266	0.0259713	117.019	119	0.534193	0.0018164	0.00185118	0.328478	0.0123812	0.0160696	0.44102	0.00312905	0.0216522	0.885339	Nominal	True	Pass
17202_37	PDCD4	Hypothyroidism	Inverse variance weighted	121	0.0242407	0.0108913	0.026034	142.738	119	0.0681853	0.00175154	0.00202812	0.38953	0.00423846	0.0162808	0.794606	0.00614021	0.023625	0.795387	Nominal	True	Pass
15326_64	GBP1	Hypothyroidism	Inverse variance weighted	121	0.039507	0.0177618	0.0261308	340.103	119	3.64721e-23	0.00603812	0.00327723	0.067899	-0.00288311	0.0183202	0.87495	-0.0233396	0.0383775	0.544241	Nominal	Fail	Pass
6296_36	OIT3	Hypothyroidism	Inverse variance weighted	121	0.0271713	0.0122167	0.0261403	174.589	119	0.000686912	0.00197248	0.00228073	0.388864	0.00668216	0.0171205	0.696314	0.00670048	0.0266426	0.801865	Nominal	Fail	Pass
17357_33	SEPSECS	Hypothyroidism	Inverse variance weighted	121	0.0233394	0.0104996	0.0262237	134.487	119	0.157171	0.00234572	0.00192307	0.22496	0.00909274	0.0164583	0.580625	3.6163e-05	0.0217893	0.998679	Nominal	True	Pass
2436_49	CXCL16	Hypothyroidism	Inverse variance weighted	121	-0.0383715	0.0172712	0.0263035	302.665	119	5.71298e-18	0.00577085	0.00319209	0.073154	-0.0304917	0.0209294	0.145149	-0.0985083	0.0374067	0.00957484	Nominal	Fail	Pass
14100_63	C1QC	Hypothyroidism	Inverse variance weighted	121	0.0265453	0.0119486	0.0263092	151.412	119	0.0239585	0.0014206	0.00223702	0.526622	0.0110063	0.0180496	0.542008	0.0116306	0.0263645	0.659906	Nominal	Fail	Pass
8980_19	CD200R1L	Hypothyroidism	Inverse variance weighted	121	0.0258967	0.011657	0.0263127	162.102	119	0.00529771	0.000641904	0.00217635	0.768549	0.0345814	0.0174018	0.0468962	0.0191989	0.0255463	0.453815	Nominal	Fail	Pass
9365_91	EYS	Hypothyroidism	Inverse variance weighted	121	0.0242509	0.01092	0.0263663	139.071	119	0.100809	0.00213385	0.00203422	0.296314	0.0162629	0.0172694	0.346337	0.00207124	0.0237954	0.930783	Nominal	True	Pass
16298_84	PLA2G2D	Hypothyroidism	Inverse variance weighted	121	0.0245068	0.0110385	0.0264104	140.247	119	0.0892287	0.0027387	0.00205293	0.184737	0.0184073	0.0173385	0.288398	-0.00414903	0.0241344	0.863798	Nominal	True	Pass
13642_90	IFIT3	Hypothyroidism	Inverse variance weighted	121	0.0250013	0.0112687	0.02651	159.267	119	0.00808531	0.00138897	0.00208662	0.506919	0.00159032	0.017335	0.926904	0.0111746	0.0236439	0.637349	Nominal	Fail	Pass
18859_7	EIF4EBP3	Hypothyroidism	Inverse variance weighted	121	0.0236669	0.0106687	0.0265309	135.664	119	0.140907	0.00225547	0.00199958	0.261601	0.0225633	0.0168798	0.181321	-0.000142832	0.0236459	0.995191	Nominal	True	Pass
12664_19	PTPN13	Hypothyroidism	Inverse variance weighted	121	0.0249829	0.0112693	0.0266293	147.841	119	0.0376055	0.00141378	0.00209715	0.501529	0.0290082	0.0172777	0.0931645	0.0102341	0.0246216	0.67841	Nominal	Fail	Pass
6081_52	PCOLCE2	Hypothyroidism	Inverse variance weighted	121	-0.0307866	0.0139008	0.0267778	191.488	119	2.83311e-05	0.00634747	0.00253162	0.0135149	-0.0272355	0.0220772	0.217335	-0.0968379	0.0296492	0.00142462	Nominal	Fail	Fail
9599_6	PIANP	Hypothyroidism	Inverse variance weighted	121	0.0257736	0.011671	0.0272208	152.776	119	0.0200237	-0.00204221	0.00218003	0.350768	0.0274588	0.0177632	0.122146	0.047094	0.0255799	0.0681047	Nominal	Fail	Pass
8388_24	SPAST	Hypothyroidism	Inverse variance weighted	121	0.0256636	0.0116239	0.0272567	158.651	119	0.00884393	0.00203101	0.00216307	0.34966	0.0199056	0.0176874	0.260414	0.00443615	0.0254235	0.861777	Nominal	Fail	Pass
12878_60	OSBPL11	Hypothyroidism	Inverse variance weighted	121	0.0263712	0.0119503	0.0273319	171.117	119	0.00124717	0.00189279	0.00222332	0.396294	0.0085571	0.0184459	0.642717	0.00671928	0.0259999	0.796518	Nominal	Fail	Pass
8858_21	BATF3	Hypothyroidism	Inverse variance weighted	121	0.0256496	0.0116251	0.027356	152.771	119	0.0200367	0.00323759	0.00216282	0.137059	0.0133013	0.0175949	0.449664	-0.00801487	0.0252886	0.751847	Nominal	Fail	Pass
11468_15	RBM19	Hypothyroidism	Inverse variance weighted	19	-0.0569421	0.0258195	0.0274263	15.446	17	0.563393	0.00963415	0.00457964	0.0505969	-0.0915977	0.0365291	0.0121579	-0.144281	0.0482443	0.00821717	Nominal	True	Pass
17793_4	DIRAS1	Hypothyroidism	Inverse variance weighted	121	0.0253701	0.0115044	0.0274366	152.885	119	0.0197363	0.00300658	0.00214061	0.162762	0.0120305	0.0176142	0.494605	-0.00601011	0.0251088	0.811236	Nominal	Fail	Pass
3065_65	FGF5	Hypothyroidism	Inverse variance weighted	121	0.0249077	0.0112961	0.0274559	146.03	119	0.0467603	0.00367399	0.00208493	0.0806101	0.0118025	0.0173359	0.495992	-0.0132459	0.0243761	0.587872	Nominal	Fail	Pass
8924_55	CALY	Hypothyroidism	Inverse variance weighted	121	0.0241728	0.0109633	0.0274623	137.763	119	0.115007	0.00242765	0.00203493	0.235246	0.0178902	0.01718	0.297719	-0.00123381	0.023944	0.95899	Nominal	True	Pass
9297_12	B3GNT8	Hypothyroidism	Inverse variance weighted	121	0.0259015	0.0117565	0.0275827	168.509	119	0.00192484	-0.00144332	0.00219346	0.5118	0.0215804	0.0173355	0.213181	0.040921	0.025688	0.113813	Nominal	Fail	Pass
12695_62	KLHL12	Hypothyroidism	Inverse variance weighted	121	0.0252668	0.0115003	0.0280168	159.805	119	0.00747116	0.00162572	0.00212995	0.446817	0.0186225	0.0175794	0.289448	0.00872574	0.0245432	0.722826	Nominal	Fail	Pass
13588_11	ANXA9	Hypothyroidism	Inverse variance weighted	121	0.0250694	0.0114183	0.0281245	160.845	119	0.00640209	-0.00125249	0.00213608	0.558751	0.0328931	0.0170262	0.0533707	0.0380965	0.024994	0.130106	Nominal	Fail	Pass
6361_49	PTPRR	Hypothyroidism	Inverse variance weighted	121	0.022864	0.0104147	0.0281372	125.301	119	0.328337	0.00135363	0.00195538	0.490123	0.0157486	0.0165591	0.341576	0.00865531	0.0230265	0.707672	Nominal	True	Pass
11678_105	GJD2	Hypothyroidism	Inverse variance weighted	121	0.0243642	0.0111	0.0281648	143.538	119	0.062353	0.000785998	0.00207865	0.706008	0.0202939	0.0181833	0.264391	0.0161893	0.0243207	0.506918	Nominal	True	Pass
9294_45	MFAP2	Hypothyroidism	Inverse variance weighted	121	0.0285085	0.0129892	0.0281787	179.088	119	0.000307519	0.00361094	0.00239638	0.134503	0.0118915	0.0166341	0.474679	-0.00918276	0.0281537	0.744872	Nominal	Fail	Pass
13960_15	AGAP3	Hypothyroidism	Inverse variance weighted	121	0.0247523	0.0112811	0.0282248	146.307	119	0.04525	0.00307141	0.00209636	0.145526	0.0210161	0.0168629	0.212659	-0.00729384	0.0245861	0.767239	Nominal	Fail	Pass
17704_74	HSPH1	Hypothyroidism	Inverse variance weighted	121	0.0225786	0.0102915	0.0282422	125.231	119	0.329924	-0.000105405	0.00191971	0.956305	0.0383534	0.016952	0.0236678	0.0236721	0.0224375	0.293551	Nominal	True	Pass
6897_38	B3GAT3	Hypothyroidism	Inverse variance weighted	121	0.0247368	0.0112771	0.0282686	144.65	119	0.0549385	0.00204811	0.00209599	0.330474	0.0240804	0.0180358	0.181828	0.00360907	0.0243868	0.882599	Nominal	True	Pass
15466_30	COL9A1	Hypothyroidism	Inverse variance weighted	121	0.0234099	0.0106745	0.0283017	130.623	119	0.219742	0.00492808	0.00194015	0.0123718	0.01505	0.0160492	0.348378	-0.0281501	0.0228262	0.219918	Nominal	True	Fail
11388_75	WFDC2	Hypothyroidism	Inverse variance weighted	121	0.0252153	0.0115036	0.0283832	146.493	119	0.0442565	-0.000471115	0.00215911	0.827648	0.011386	0.0180176	0.527427	0.0301304	0.0253142	0.236314	Nominal	Fail	Pass
15637_38	SORCS3	Hypothyroidism	Inverse variance weighted	121	0.0273512	0.0124908	0.0285461	179.186	119	0.000302091	0.00342249	0.00231789	0.142437	0.0197248	0.0175693	0.261571	-0.00826612	0.0271361	0.76119	Nominal	Fail	Pass
7624_19	ANK2	Hypothyroidism	Inverse variance weighted	121	0.025628	0.0117105	0.0286351	147.019	119	0.0415497	0.00352893	0.00217042	0.106611	0.0134404	0.018006	0.455403	-0.0111228	0.0254201	0.662498	Nominal	Fail	Pass
9730_22	GHDC	Hypothyroidism	Inverse variance weighted	121	0.025952	0.0118671	0.0287505	166.671	119	0.00259369	0.00152798	0.00221891	0.492405	0.0256152	0.0179389	0.153316	0.010094	0.0259185	0.697638	Nominal	Fail	Pass
2781_63	CCL4L1	Hypothyroidism	Inverse variance weighted	121	0.0231701	0.0105994	0.0288162	133.181	119	0.176741	-3.19862e-05	0.00198256	0.987155	0.0319549	0.0176284	0.0698781	0.0235043	0.0232848	0.314819	Nominal	True	Pass
5810_25	TDGF1	Hypothyroidism	Inverse variance weighted	121	0.0199911	0.00916149	0.0291035	154.21	119	0.0165109	-0.00231534	0.00169717	0.175068	0.0117958	0.0133207	0.375874	0.0440848	0.0198807	0.0284906	Nominal	Fail	Pass
5691_2	CRISPLD2	Hypothyroidism	Inverse variance weighted	121	0.0288541	0.013226	0.0291382	176.589	119	0.000482644	0.000668723	0.00246957	0.787025	0.0203526	0.0191579	0.288071	0.0218642	0.0290279	0.452809	Nominal	Fail	Pass
3364_76	CTSV	Hypothyroidism	Inverse variance weighted	121	-0.0307906	0.0141543	0.0296037	216.937	119	1.07065e-07	0.00381911	0.00262292	0.148011	-0.0720615	0.017285	3.05916e-05	-0.0706135	0.0307654	0.0234717	Nominal	Fail	Pass
14708_59	C8G	Hypothyroidism	Inverse variance weighted	121	-0.0224665	0.0103292	0.0296273	100.7	119	0.886728	0.00292774	0.00193548	0.133015	-0.0361822	0.0162898	0.0263404	-0.052956	0.0226486	0.0210484	Nominal	True	Pass
5087_5	IL22RA2	Hypothyroidism	Inverse variance weighted	121	0.0424599	0.0195241	0.0296491	394.828	119	2.75119e-31	-0.00438506	0.00363784	0.23044	0.0286884	0.0185477	0.121927	0.0882776	0.0427147	0.0409335	Nominal	Fail	Pass
18261_34	NATD1	Hypothyroidism	Inverse variance weighted	121	0.0248469	0.0114427	0.0298996	149.633	119	0.0300966	0.0037073	0.00211864	0.0827227	0.00473307	0.0170005	0.7807	-0.0140082	0.0249355	0.575325	Nominal	Fail	Pass
18817_50	CBX1	Hypothyroidism	Inverse variance weighted	121	0.0239926	0.011052	0.0299399	138.818	119	0.103441	0.002205	0.00205333	0.285055	0.015584	0.0166574	0.349501	0.000927236	0.0241522	0.96944	Nominal	True	Pass
10895_28	TMPRSS11B	Hypothyroidism	Inverse variance weighted	121	0.0229241	0.0105614	0.0299657	132.028	119	0.195355	0.00260176	0.00195925	0.186741	0.0222063	0.0169587	0.190387	-0.00411016	0.0229192	0.857982	Nominal	True	Pass
15588_17	GLA	Hypothyroidism	Inverse variance weighted	121	0.0222403	0.0102692	0.0303318	118.504	119	0.495602	0.00157242	0.0019159	0.413446	0.0168496	0.0167562	0.314621	0.00592625	0.0223736	0.791562	Nominal	True	Pass
5111_15	NRXN3	Hypothyroidism	Inverse variance weighted	121	0.0266937	0.0123354	0.0304657	162.215	119	0.00520685	-0.00212136	0.0023032	0.358887	0.0400938	0.0178538	0.024725	0.0487717	0.0269618	0.0729883	Nominal	Fail	Pass
8991_115	FCRL4	Hypothyroidism	Inverse variance weighted	121	0.0227889	0.0105345	0.0305208	129.565	119	0.23932	-0.000624436	0.00198318	0.753415	0.0338323	0.0180166	0.060403	0.0292798	0.0231686	0.208782	Nominal	True	Pass
17166_4	FGF8	Hypothyroidism	Inverse variance weighted	121	0.0248484	0.0114958	0.0306549	154.724	119	0.0153929	0.00184035	0.00214117	0.391788	0.0137925	0.0174559	0.42945	0.00583023	0.0249406	0.81557	Nominal	Fail	Pass
9848_22	CCNH	Hypothyroidism	Inverse variance weighted	121	0.0249282	0.0115378	0.0307278	152.312	119	0.0212946	0.00300277	0.00213872	0.162922	0.0133448	0.0173741	0.442436	-0.00650181	0.0251632	0.796555	Nominal	Fail	Pass
2681_23	HGF	Hypothyroidism	Inverse variance weighted	121	0.0259158	0.0119986	0.03078	153.21	119	0.0188985	0.0040439	0.00221717	0.0706767	0.00353106	0.018397	0.847792	-0.0162081	0.0259736	0.533809	Nominal	Fail	Pass
12766_33	GPR142	Hypothyroidism	Inverse variance weighted	121	0.0264253	0.012235	0.0307873	180.329	119	0.000244915	0.00155017	0.00227852	0.497609	0.00669855	0.0180255	0.71018	0.010298	0.0266886	0.700292	Nominal	Fail	Pass
18880_81	COL3A1	Hypothyroidism	Inverse variance weighted	121	0.0265901	0.0123167	0.0308606	161.243	119	0.00603161	0.00193529	0.00227069	0.395766	0.00394166	0.0209905	0.851047	0.00688136	0.0262067	0.793328	Nominal	Fail	Pass
12581_39	IMPA2	Hypothyroidism	Inverse variance weighted	121	0.0266577	0.0123532	0.0309314	176.893	119	0.000457109	0.00378454	0.0022822	0.0998946	0.011708	0.017351	0.499818	-0.0127554	0.0267451	0.634291	Nominal	Fail	Pass
5651_50	PSG7	Hypothyroidism	Inverse variance weighted	121	0.0229965	0.0106659	0.0310768	130.523	119	0.221553	0.00450669	0.00195021	0.0225612	0.0163417	0.0160674	0.309119	-0.0240197	0.0228852	0.296041	Nominal	True	Fail
6264_9	CYR61	Hypothyroidism	Inverse variance weighted	121	0.0300308	0.0139406	0.0312249	227.534	119	8.29438e-09	0.00243355	0.00259503	0.350259	0.014379	0.0178877	0.421486	0.00461607	0.0304796	0.879879	Nominal	Fail	Pass
14139_16	NRG4	Hypothyroidism	Inverse variance weighted	121	0.0251332	0.0116677	0.0312342	157.635	119	0.0102389	0.00227049	0.00217893	0.299514	0.011371	0.0177416	0.521574	0.00152405	0.025483	0.95241	Nominal	Fail	Pass
7208_60	MGAT4C	Hypothyroidism	Inverse variance weighted	121	0.0227581	0.0105701	0.0313135	131.902	119	0.197457	0.000541761	0.00197232	0.784037	0.00887092	0.0166525	0.594236	0.0171535	0.0229984	0.457226	Nominal	True	Pass
7253_6	QKI	Hypothyroidism	Inverse variance weighted	121	0.0258208	0.0120138	0.0316132	169.312	119	0.00168635	0.00194103	0.00223162	0.386168	0.0238855	0.0172355	0.165798	0.0055364	0.0262393	0.833251	Nominal	Fail	Pass
13748_4	CCL8	Hypothyroidism	Inverse variance weighted	121	0.0235157	0.0109685	0.0320382	142.662	119	0.068766	0.00394617	0.0020193	0.0530204	0.0206237	0.0163851	0.208145	-0.0176944	0.0237116	0.456997	Nominal	True	Pass
5716_49	CSAG1	Hypothyroidism	Inverse variance weighted	121	0.0230173	0.010738	0.0320698	137.268	119	0.120772	0.0027247	0.0019955	0.174695	0.0139459	0.0165774	0.400201	-0.00504624	0.0231712	0.827973	Nominal	True	Pass
14128_121	IFNA10	Hypothyroidism	Inverse variance weighted	121	0.0227661	0.0106224	0.0320952	128.39	119	0.262283	0.00452761	0.00194829	0.0218283	0.0104521	0.0165059	0.52658	-0.0242755	0.022773	0.288592	Nominal	True	Fail
17397_8	HSD17B11	Hypothyroidism	Inverse variance weighted	121	0.0255206	0.0119276	0.0323849	161.212	119	0.00605953	0.00458849	0.00220109	0.03924	0.00730009	0.0181158	0.686971	-0.0223285	0.0257925	0.388398	Nominal	Fail	Fail
3312_64	FCGR1A	Hypothyroidism	Inverse variance weighted	121	0.0273579	0.0128071	0.0326677	180.465	119	0.000238857	0.00618454	0.00233111	0.00906588	0.00914944	0.0212179	0.666313	-0.0371855	0.0273499	0.176521	Nominal	Fail	Fail
5076_53	EPHA10	Hypothyroidism	Inverse variance weighted	121	0.0260414	0.012202	0.0328273	174.355	119	0.000715573	0.0025811	0.00227704	0.259269	0.022601	0.0170742	0.185606	-0.000864669	0.0266825	0.974203	Nominal	Fail	Pass
12476_50	TIGAR	Hypothyroidism	Inverse variance weighted	121	0.0228645	0.010721	0.0329512	131.812	119	0.198987	0.00321755	0.00198907	0.108394	0.0182898	0.0172945	0.290261	-0.0107211	0.0233344	0.646746	Nominal	True	Pass
8357_43	SULT4A1	Hypothyroidism	Inverse variance weighted	121	0.023653	0.0111012	0.0331153	142.041	119	0.0736213	0.000473256	0.00208462	0.820796	0.0240359	0.0171095	0.160073	0.0186709	0.0246135	0.449613	Nominal	True	Pass
14035_13	TIAM1	Hypothyroidism	Inverse variance weighted	121	0.0272547	0.0127963	0.0331815	178.631	119	0.00033422	0.00286833	0.00241734	0.237762	0.0130427	0.0182502	0.474817	-0.00393798	0.0292277	0.89305	Nominal	Fail	Pass
13978_122	TBX3	Hypothyroidism	Inverse variance weighted	121	0.0245427	0.0115307	0.0332986	153.597	119	0.0179401	0.00314435	0.0021374	0.143901	0.0187145	0.0175568	0.286452	-0.00815024	0.0250111	0.745099	Nominal	Fail	Pass
14005_2	CHD7	Hypothyroidism	Inverse variance weighted	121	0.0241987	0.0114015	0.0338028	145.657	119	0.048865	0.00359366	0.00210802	0.0908486	0.00373384	0.0165441	0.821443	-0.0133297	0.0247502	0.591191	Nominal	Fail	Pass
15492_1	CRIM1	Hypothyroidism	Inverse variance weighted	121	0.0229962	0.0108421	0.0339208	137.919	119	0.11324	0.00236103	0.00201529	0.243714	0.00531239	0.0171264	0.756418	-0.0016576	0.0236647	0.944275	Nominal	True	Pass
13405_61	SPINK2	Hypothyroidism	Inverse variance weighted	121	0.0271637	0.0128096	0.0339576	174.816	119	0.000660153	0.00108957	0.00239418	0.649873	0.0221344	0.0182257	0.224573	0.0157317	0.0282171	0.578218	Nominal	Fail	Pass
9332_6	DEFB136	Hypothyroidism	Inverse variance weighted	121	0.0230929	0.0108922	0.0339949	141.207	119	0.0805818	-0.00133082	0.00203392	0.514174	0.0415338	0.0170531	0.0148691	0.0369298	0.0237994	0.123387	Nominal	True	Pass
17698_15	WBP2	Hypothyroidism	Inverse variance weighted	121	0.02495	0.0117774	0.0341359	160.616	119	0.00662495	0.00059873	0.00220555	0.786504	0.000319785	0.0182129	0.985991	0.018683	0.025937	0.472739	Nominal	Fail	Pass
10049_112	TERF1	Hypothyroidism	Inverse variance weighted	121	0.024476	0.0115632	0.0342847	152.585	119	0.0205397	0.00422834	0.00211741	0.0481134	0.00572203	0.0173787	0.741963	-0.019036	0.0246015	0.440598	Nominal	Fail	Fail
3055_54	IL4R	Hypothyroidism	Inverse variance weighted	121	0.0257132	0.0121502	0.0343208	176.647	119	0.000477694	-0.000197517	0.00227881	0.931075	0.0373354	0.01756	0.0334896	0.0277756	0.026741	0.301054	Nominal	Fail	Pass
12428_2	LYPLAL1	Hypothyroidism	Inverse variance weighted	121	0.0227233	0.0107457	0.0344596	125.377	119	0.326636	0.0032051	0.00199886	0.111482	0.0120426	0.0180439	0.504512	-0.0107915	0.0234701	0.646502	Nominal	True	Pass
10623_19	MUC1	Hypothyroidism	Inverse variance weighted	121	0.0254135	0.0120197	0.0344877	161.301	119	0.00597957	0.00346619	0.00222767	0.122371	0.00782562	0.0183487	0.669747	-0.0108939	0.0262159	0.67849	Nominal	Fail	Pass
7924_7	CD3G	Hypothyroidism	Inverse variance weighted	121	0.0229101	0.0108437	0.0346218	136.704	119	0.127589	0.00155205	0.00202328	0.444544	0.0127661	0.0173822	0.462683	0.0066964	0.0237642	0.778598	Nominal	True	Pass
13387_55	EHF	Hypothyroidism	Inverse variance weighted	121	0.0227998	0.0107932	0.0346501	139.256	119	0.098916	0.000142625	0.0020194	0.943813	0.03161	0.0176456	0.0732326	0.0213192	0.0235993	0.368148	Nominal	True	Pass
2687_2	MIA	Hypothyroidism	Inverse variance weighted	121	0.0261535	0.0123857	0.0347217	179.232	119	0.000299552	-0.000371659	0.00232309	0.873164	0.0232439	0.0195935	0.235502	0.0300274	0.027221	0.272211	Nominal	Fail	Pass
10428_1	KIR2DS2	Hypothyroidism	Inverse variance weighted	121	0.0551603	0.0261724	0.0350674	731.461	119	8.50921e-89	-0.00894452	0.00482047	0.0659953	0.00369425	0.0189922	0.845773	0.148655	0.0566584	0.00983721	Nominal	Fail	Pass
2942_50	CYCS	Hypothyroidism	Inverse variance weighted	121	-0.0226911	0.0107783	0.0352686	133.875	119	0.166144	0.00141929	0.00200612	0.480651	-0.0185388	0.0188951	0.32652	-0.0374452	0.0234854	0.113498	Nominal	True	Pass
9348_1	C1RL	Hypothyroidism	Inverse variance weighted	121	0.0227216	0.0108004	0.0353983	102.51	119	0.859689	0.00464713	0.00201247	0.0226589	0.00774243	0.0180316	0.667646	-0.0256931	0.0235846	0.278178	Nominal	True	Fail
5627_53	GNRH1	Hypothyroidism	Inverse variance weighted	121	0.0217121	0.0103248	0.0354744	115.896	119	0.563427	0.000501719	0.00192547	0.794875	0.0361522	0.0172594	0.0362034	0.0164671	0.0226224	0.468098	Nominal	True	Pass
19209_6	NFKBIA	Hypothyroidism	Inverse variance weighted	121	0.0241576	0.0114896	0.0355045	158	119	0.00971627	0.000536942	0.00214573	0.802836	0.0280312	0.0165971	0.0912347	0.0185707	0.0251304	0.461379	Nominal	Fail	Pass
9739_4	MSH2	Hypothyroidism	Inverse variance weighted	121	0.0241413	0.0114829	0.0355208	157.892	119	0.00986753	0.00246006	0.0021291	0.250223	0.00533078	0.017221	0.756903	-0.00133149	0.0248498	0.957358	Nominal	Fail	Pass
10667_78	C1orf185	Hypothyroidism	Inverse variance weighted	121	0.0220685	0.0105036	0.0356364	129.89	119	0.2332	0.000973105	0.00196971	0.622192	0.0147544	0.0168667	0.381703	0.011884	0.0231518	0.608689	Nominal	True	Pass
7851_30	ANKRD46	Hypothyroidism	Inverse variance weighted	121	0.0236053	0.0112427	0.0357623	143.442	119	0.0630325	0.00407771	0.00207117	0.0513009	0.0105343	0.0166242	0.526294	-0.0189335	0.0242957	0.437354	Nominal	True	Pass
12777_11	SF1	Hypothyroidism	Inverse variance weighted	121	0.0234264	0.0111751	0.036056	142.51	119	0.0699274	0.00376052	0.00205718	0.0700547	0.00734806	0.0172156	0.669506	-0.0158797	0.0241835	0.512683	Nominal	True	Pass
11279_42	GABBR1	Hypothyroidism	Inverse variance weighted	121	0.0238678	0.0113887	0.0361059	151.022	119	0.0252026	0.000851434	0.00213468	0.690713	0.0190153	0.0171945	0.268773	0.0149845	0.0250329	0.550582	Nominal	Fail	Pass
14026_24	IL17F	Hypothyroidism	Inverse variance weighted	121	0.0246043	0.0117478	0.0362268	161.147	119	0.00611881	0.0017414	0.00218915	0.427925	0.00933271	0.0168568	0.579821	0.00645121	0.0256752	0.802045	Nominal	Fail	Pass
16609_106	KIRREL2	Hypothyroidism	Inverse variance weighted	121	0.0240395	0.0114799	0.0362561	136.425	119	0.131059	0.00289204	0.00214379	0.179888	-0.00243654	0.0178354	0.891337	-0.00619162	0.025161	0.806044	Nominal	True	Pass
8011_96	PAPL	Hypothyroidism	Inverse variance weighted	121	0.0217584	0.0103984	0.0363962	123.981	119	0.358831	0.00160639	0.00195083	0.411905	0.0164672	0.0170101	0.333001	0.00489248	0.022977	0.831746	Nominal	True	Pass
12904_180	CUBN	Hypothyroidism	Inverse variance weighted	121	0.0253813	0.012139	0.036538	169.553	119	0.00162034	0.0025063	0.0022632	0.270349	0.0119416	0.0171412	0.486014	-0.000700408	0.026491	0.978951	Nominal	Fail	Pass
6469_62	LY6G6D	Hypothyroidism	Inverse variance weighted	121	0.0242021	0.0115825	0.0366591	147.382	119	0.0397686	0.00401179	0.00213028	0.0621117	0.00791154	0.017157	0.644707	-0.0178004	0.0250762	0.479183	Nominal	Fail	Pass
15482_12	A2ML1	Hypothyroidism	Inverse variance weighted	121	0.0219633	0.0105155	0.0367393	124.358	119	0.350007	-0.000281371	0.00197257	0.886814	0.0360415	0.0166821	0.0307348	0.0249009	0.0231435	0.284133	Nominal	True	Pass
11677_17	ZDHHC14	Hypothyroidism	Inverse variance weighted	121	0.0252424	0.0120926	0.0368495	171.659	119	0.00113803	0.00134452	0.00225251	0.551707	0.0217195	0.01766	0.218747	0.0112219	0.0264337	0.671947	Nominal	Fail	Pass
13655_34	NCL	Hypothyroidism	Inverse variance weighted	121	0.0240823	0.0115413	0.0369219	154.193	119	0.01655	0.00289028	0.0021439	0.180172	0.00318277	0.0167864	0.849619	-0.00601466	0.0251136	0.811131	Nominal	Fail	Pass
6528_95	EXTL2	Hypothyroidism	Inverse variance weighted	121	0.0255487	0.0122477	0.0369777	164.696	119	0.00354889	0.0056492	0.00222175	0.0122838	0.0192402	0.0181846	0.290034	-0.0335856	0.02616	0.201687	Nominal	Fail	Fail
10574_10	AXL	Hypothyroidism	Inverse variance weighted	121	0.0222725	0.0106819	0.037062	129.394	119	0.242589	-0.000645835	0.00199967	0.747285	0.0461355	0.0176174	0.00882533	0.0289989	0.0234244	0.218162	Nominal	True	Pass
5062_60	CD226	Hypothyroidism	Inverse variance weighted	121	0.0243987	0.0117065	0.0371417	158.515	119	0.00902068	0.00248958	0.00218477	0.256777	0.00635496	0.0169366	0.707497	-0.00164796	0.0256744	0.948929	Nominal	Fail	Pass
15468_14	CFHR1	Hypothyroidism	Inverse variance weighted	121	0.0216263	0.0103767	0.0371492	135.861	119	0.138314	0.00164202	0.00194021	0.399078	0.0252657	0.0159918	0.114128	0.00446798	0.0227811	0.844846	Nominal	True	Pass
9037_1	STX18	Hypothyroidism	Inverse variance weighted	121	0.0231756	0.011123	0.0371989	147.5	119	0.0392001	0.00182863	0.00207954	0.380988	0.020708	0.0166954	0.214851	0.00410823	0.024375	0.866442	Nominal	Fail	Pass
7815_49	IGFBPL1	Hypothyroidism	Inverse variance weighted	121	0.0234156	0.0112465	0.03734	144.305	119	0.0571579	0.00256989	0.0020858	0.220345	0.0176312	0.0171458	0.303806	-0.0033353	0.0244406	0.891684	Nominal	True	Pass
19590_46	SFTPD	Hypothyroidism	Inverse variance weighted	121	0.0385972	0.0185405	0.0373633	411.32	119	7.77699e-34	-0.00324556	0.00344726	0.34836	0.0483674	0.0186492	0.00949949	0.0724869	0.0404941	0.0759873	Nominal	Fail	Pass
9097_5	KIAA1324	Hypothyroidism	Inverse variance weighted	121	0.0228327	0.0109769	0.0375191	141.809	119	0.0755121	0.00262507	0.00202799	0.198027	0.0189646	0.0172512	0.271628	-0.00425619	0.0236173	0.85729	Nominal	True	Pass
4129_72	CFB	Hypothyroidism	Inverse variance weighted	121	-0.0362774	0.0174436	0.0375535	305.828	119	2.1452e-18	0.007919	0.00318715	0.0143576	-0.0304716	0.0203555	0.1344	-0.118819	0.0373536	0.00187243	Nominal	Fail	Fail
9076_25	PENK	Hypothyroidism	Inverse variance weighted	121	0.0228434	0.0109962	0.0377645	142.032	119	0.0736939	0.0019382	0.00205977	0.348621	0.00785143	0.0163797	0.631698	0.00271383	0.0240552	0.910366	Nominal	True	Pass
2944_66	NBL1	Hypothyroidism	Inverse variance weighted	121	0.0268407	0.0129259	0.0378464	185.541	119	9.16116e-05	0.0023511	0.00240915	0.331091	0.0122631	0.0174887	0.483175	0.00238439	0.0281985	0.932755	Nominal	Fail	Pass
5109_24	NRCAM	Hypothyroidism	Inverse variance weighted	121	0.0277441	0.0133794	0.0381133	190.453	119	3.48893e-05	0.00221454	0.00250348	0.378164	0.0384102	0.0189022	0.0421487	0.00471862	0.0292725	0.872212	Nominal	Fail	Pass
8803_61	PVRL1	Hypothyroidism	Inverse variance weighted	121	0.0221339	0.010674	0.0381136	130.271	119	0.226138	0.00267782	0.00198146	0.179118	0.010682	0.0169715	0.529084	-0.00575812	0.0232188	0.804567	Nominal	True	Pass
14127_240	IFNB1	Hypothyroidism	Inverse variance weighted	121	0.0271399	0.0130947	0.0382114	201.066	119	3.83957e-06	0.000665895	0.00245114	0.786349	0.0188934	0.0186107	0.310016	0.020185	0.0287786	0.48443	Nominal	Fail	Pass
7173_141	TMEM132C	Hypothyroidism	Inverse variance weighted	121	-0.0226315	0.0109208	0.0382354	120.499	119	0.444338	0.000423431	0.00203651	0.835647	-0.0332079	0.0179281	0.0639854	-0.0270481	0.0239049	0.260125	Nominal	True	Pass
15306_20	IGJ	Hypothyroidism	Inverse variance weighted	121	0.0253581	0.012237	0.0382424	168.084	119	0.00206332	0.00361106	0.00226441	0.113431	0.0213606	0.0177807	0.229621	-0.0123441	0.0265856	0.643271	Nominal	Fail	Pass
12488_9	MCTS1	Hypothyroidism	Inverse variance weighted	121	-0.0320371	0.0154617	0.0382627	246.586	119	6.20143e-11	0.00684396	0.00282733	0.0170042	-0.0309124	0.0208927	0.138986	-0.10321	0.0330797	0.00226915	Nominal	Fail	Fail
15439_21	RND3	Hypothyroidism	Inverse variance weighted	121	0.0213198	0.0102909	0.0382932	115.978	119	0.561286	0.00104491	0.00191951	0.587211	0.0109388	0.0165685	0.509114	0.0103984	0.022548	0.645521	Nominal	True	Pass
4160_49	MMP2	Hypothyroidism	Inverse variance weighted	121	-0.0226538	0.010945	0.0384734	123.055	119	0.380944	0.00339193	0.00202819	0.0970741	-0.0412408	0.0182671	0.0239669	-0.0578752	0.0236975	0.0160662	Nominal	True	Pass
14250_115	BLMH	Hypothyroidism	Inverse variance weighted	121	0.023381	0.0112967	0.0384783	150.854	119	0.025754	0.00272585	0.00210393	0.197621	0.022347	0.01747	0.20084	-0.00510222	0.0247026	0.836718	Nominal	Fail	Pass
7920_30	ST8SIA2	Hypothyroidism	Inverse variance weighted	121	0.0253791	0.0122662	0.0385439	170.63	119	0.00135371	0.00328125	0.00228792	0.154149	0.0203545	0.0173769	0.241457	-0.00862689	0.0266717	0.746924	Nominal	Fail	Pass
15617_8	XCL2	Hypothyroidism	Inverse variance weighted	121	0.0239673	0.0115925	0.0386879	154.504	119	0.0158635	0.00381084	0.00212895	0.075995	-0.000347024	0.0182506	0.98483	-0.0152998	0.0247625	0.537848	Nominal	Fail	Pass
19115_13	CMBL	Hypothyroidism	Inverse variance weighted	121	0.0241175	0.0116704	0.0387763	154.662	119	0.0155249	0.000430076	0.00218192	0.844079	0.0142148	0.0171461	0.407081	0.0196602	0.0254689	0.441685	Nominal	Fail	Pass
8065_245	PATE4	Hypothyroidism	Inverse variance weighted	121	0.0231155	0.011193	0.0389063	143.511	119	0.0625491	0.00291183	0.00207515	0.163164	0.0116583	0.0195155	0.550252	-0.00724476	0.0243397	0.766488	Nominal	True	Pass
9532_5	WBP1L	Hypothyroidism	Inverse variance weighted	121	0.0220482	0.0106788	0.0389546	134.963	119	0.150436	-0.000508642	0.00199984	0.799671	0.0298574	0.0169463	0.0780894	0.0273386	0.0234007	0.245028	Nominal	True	Pass
12548_75	RRAGC	Hypothyroidism	Inverse variance weighted	121	0.0228315	0.0110601	0.0389878	147.334	119	0.0399995	0.00208538	0.00205262	0.311709	0.0292248	0.0177384	0.0994461	0.000967052	0.024196	0.968186	Nominal	Fail	Pass
19275_68	IDH3G	Hypothyroidism	Inverse variance weighted	121	0.0231354	0.0112091	0.0390193	151.277	119	0.0243833	0.000409444	0.00209698	0.845527	0.0301789	0.0166597	0.0700644	0.0188679	0.0245835	0.444303	Nominal	Fail	Pass
15321_8	CPLX2	Hypothyroidism	Inverse variance weighted	121	0.0242246	0.0117374	0.0390296	153.032	119	0.0193537	-0.00290808	0.00219159	0.187072	0.0334141	0.0183254	0.0682462	0.0545117	0.0256491	0.0356306	Nominal	Fail	Pass
9907_216	TNKS	Hypothyroidism	Inverse variance weighted	121	0.0252991	0.0122754	0.0393071	171.584	119	0.00115244	0.00461112	0.00227315	0.0447403	0.00132133	0.017021	0.938123	-0.0228504	0.0266512	0.392954	Nominal	Fail	Fail
7997_118	DOC2B	Hypothyroidism	Inverse variance weighted	121	0.0229612	0.0111417	0.0393191	142.35	119	0.0711711	0.00312109	0.0020763	0.135438	0.00687442	0.0162989	0.673191	-0.00960582	0.0243357	0.693755	Nominal	True	Pass
3320_49	IGFBP7	Hypothyroidism	Inverse variance weighted	121	-0.0269678	0.0130928	0.0394237	177.68	119	0.000396941	0.00546657	0.00239775	0.0243957	-0.0364855	0.0179655	0.0422684	-0.0839667	0.0281189	0.00343085	Nominal	Fail	Fail
16845_15	MPZL1	Hypothyroidism	Inverse variance weighted	121	0.0221911	0.0107745	0.0394367	134.383	119	0.158672	0.00169404	0.0020101	0.401052	0.0176515	0.0163467	0.280221	0.00446003	0.0236436	0.8507	Nominal	True	Pass
16055_3	CFHR5	Hypothyroidism	Inverse variance weighted	121	-0.0238681	0.0115934	0.0395158	157.408	119	0.0105758	-0.000129606	0.00217763	0.95264	-0.032178	0.0166643	0.0534891	-0.0225214	0.025447	0.377924	Nominal	Fail	Pass
13486_9	PKD2	Hypothyroidism	Inverse variance weighted	121	0.0204638	0.00994023	0.0395248	120.752	119	0.437945	-0.00127447	0.00186419	0.495521	0.0198753	0.016812	0.237122	0.0337392	0.0218247	0.12478	Nominal	True	Pass
5487_7	SLAMF7	Hypothyroidism	Inverse variance weighted	121	0.0346317	0.0168404	0.0397381	351.84	119	7.37754e-25	0.0033115	0.00317377	0.29888	0.00219887	0.0186029	0.905909	-0.000357538	0.0375222	0.992413	Nominal	Fail	Pass
19564_61	IRF4	Hypothyroidism	Inverse variance weighted	121	0.0234291	0.0113952	0.0397776	152.249	119	0.0214723	0.00289273	0.00212855	0.176711	0.0237665	0.0172621	0.168573	-0.00661693	0.0248542	0.790523	Nominal	Fail	Pass
9544_24	C7orf69	Hypothyroidism	Inverse variance weighted	121	0.0238742	0.0116186	0.0398952	154.771	119	0.0152932	0.00261236	0.00216084	0.229075	0.0177497	0.0177262	0.31667	-0.00331264	0.0253017	0.896055	Nominal	Fail	Pass
15364_101	APOC1	Hypothyroidism	Inverse variance weighted	121	-0.0230135	0.0111999	0.0398998	131.32	119	0.207398	0.00398362	0.00206813	0.0564654	-0.046563	0.0176534	0.00834898	-0.0644696	0.0242049	0.00880471	Nominal	True	Pass
7873_32	TSSK2	Hypothyroidism	Inverse variance weighted	121	0.0232902	0.0113372	0.0399452	151.221	119	0.0245604	0.00118853	0.00212664	0.577297	0.0121937	0.0174139	0.483786	0.0108783	0.02495	0.663624	Nominal	Fail	Pass
18881_7	CD97	Hypothyroidism	Inverse variance weighted	121	0.0293754	0.0143007	0.0399631	209.847	119	5.5098e-07	0.00283701	0.00266391	0.289042	0.020331	0.0182103	0.264226	-0.000269768	0.0312913	0.993136	Nominal	Fail	Pass
5004_69	MAPK11	Hypothyroidism	Inverse variance weighted	121	0.0254594	0.0124034	0.0401091	184.813	119	0.000105385	0.00201737	0.00231314	0.38489	0.0424121	0.0178624	0.0175787	0.00449758	0.0270524	0.868239	Nominal	Fail	Pass
6937_251	C1orf43	Hypothyroidism	Inverse variance weighted	121	0.0228254	0.0111271	0.0402343	145.896	119	0.0475076	0.00100262	0.00208362	0.631263	0.0354841	0.0175697	0.0434232	0.0123432	0.0244775	0.615007	Nominal	Fail	Pass
15448_47	SQSTM1	Hypothyroidism	Inverse variance weighted	121	0.0212531	0.0103647	0.0403119	124.819	119	0.339339	0.0010299	0.00194382	0.597215	0.00529094	0.0162876	0.745299	0.0105372	0.0227404	0.643945	Nominal	True	Pass
4988_49	FGFR4	Hypothyroidism	Inverse variance weighted	121	0.0235954	0.0115131	0.0404195	150.595	119	0.0266277	0.000434567	0.00215454	0.840497	0.0209075	0.0178893	0.242518	0.0190642	0.0252644	0.451986	Nominal	Fail	Pass
5632_6	CRTAC1	Hypothyroidism	Inverse variance weighted	121	-0.0253896	0.0123936	0.0405014	149.464	119	0.0307452	0.00258567	0.00230612	0.26445	-0.0354535	0.0195234	0.0693782	-0.0523149	0.0270177	0.0551998	Nominal	Fail	Pass
6304_8	C1QTNF1	Hypothyroidism	Inverse variance weighted	121	0.0274631	0.0134063	0.0405091	182.305	119	0.000169578	0.00572012	0.00244411	0.0209297	0.00895581	0.0189678	0.636814	-0.0321687	0.0286788	0.264254	Nominal	Fail	Fail
7066_199	FAM209B	Hypothyroidism	Inverse variance weighted	121	0.0228056	0.0111424	0.0406845	146.523	119	0.0440985	0.000336218	0.00208551	0.872197	0.0194732	0.0168626	0.248166	0.0193204	0.0243416	0.42894	Nominal	Fail	Pass
9600_55	THSD7A	Hypothyroidism	Inverse variance weighted	121	0.0225529	0.0110298	0.0408824	143.874	119	0.0600352	0.00136903	0.00206349	0.508322	0.0241569	0.0178734	0.176517	0.00831497	0.0241406	0.731124	Nominal	True	Pass
8004_15	GAPDHS	Hypothyroidism	Inverse variance weighted	121	0.022355	0.0109335	0.0408904	137.471	119	0.118387	0.000136238	0.00205009	0.947127	0.038898	0.0179229	0.0299848	0.0209122	0.0243291	0.391762	Nominal	True	Pass
17671_58	ING4	Hypothyroidism	Inverse variance weighted	121	0.0238893	0.0116956	0.0410937	137.368	119	0.119593	0.0020598	0.00217477	0.345488	0.0281532	0.0190705	0.139871	0.00246811	0.0254642	0.922949	Nominal	True	Pass
12622_96	ASH1L	Hypothyroidism	Inverse variance weighted	121	0.023476	0.0115066	0.0413286	154.566	119	0.015729	0.00163561	0.00214578	0.447423	0.0152173	0.0175331	0.385439	0.00643074	0.025158	0.79869	Nominal	Fail	Pass
5096_51	KIR3DL2	Hypothyroidism	Inverse variance weighted	121	0.0239156	0.0117265	0.0414047	166.217	119	0.00278971	0.00115775	0.00218614	0.597386	0.00175347	0.0173377	0.919442	0.0120051	0.02538	0.637069	Nominal	Fail	Pass
12825_18	APPL1	Hypothyroidism	Inverse variance weighted	121	0.0233193	0.0114434	0.0415698	154.736	119	0.0153675	-0.000962271	0.00214794	0.654969	0.0296132	0.0172047	0.0852096	0.0333573	0.0251769	0.187737	Nominal	Fail	Pass
17696_1	TICAM2	Hypothyroidism	Inverse variance weighted	121	0.0230259	0.011301	0.0415997	148.919	119	0.0329166	-0.00122909	0.00211624	0.562483	0.0403945	0.0171394	0.0184325	0.035833	0.0247928	0.151002	Nominal	Fail	Pass
4284_18	RBM39	Hypothyroidism	Inverse variance weighted	121	0.0238212	0.0116929	0.0416267	148.764	119	0.0335603	0.00461007	0.00215709	0.0346307	-0.0152918	0.0186356	0.411891	-0.0241611	0.0252357	0.340298	Nominal	Fail	Fail
8094_20	CISD2	Hypothyroidism	Inverse variance weighted	121	0.0236368	0.0116025	0.0416294	155.399	119	0.014025	0.00356309	0.00214121	0.098732	0.0049647	0.0171238	0.77187	-0.013383	0.0250515	0.594186	Nominal	Fail	Pass
5754_76	INSL6	Hypothyroidism	Inverse variance weighted	121	0.0235056	0.0115416	0.0416909	153.636	119	0.0178472	0.00264195	0.0021462	0.220755	0.0142243	0.0173097	0.411217	-0.00402271	0.0251542	0.873214	Nominal	Fail	Pass
7741_111	RTF1	Hypothyroidism	Inverse variance weighted	121	0.0216703	0.0106413	0.0417072	131.579	119	0.202943	0.00340072	0.00196454	0.0860336	0.0100565	0.0181034	0.578549	-0.0138762	0.0230879	0.548973	Nominal	True	Pass
6415_90	CPN2	Hypothyroidism	Inverse variance weighted	121	-0.0217033	0.0106644	0.0418389	117.142	119	0.531002	0.00390998	0.00197043	0.0495206	-0.0208893	0.0189803	0.27108	-0.0625646	0.0231678	0.0079334	Nominal	True	Fail
12798_46	SLC4A8	Hypothyroidism	Inverse variance weighted	121	0.0230465	0.0113254	0.0418576	151.167	119	0.0247338	0.00252951	0.00211383	0.233822	0.00452624	0.0178331	0.799642	-0.00331693	0.0247623	0.893668	Nominal	Fail	Pass
6913_189	HMGB2	Hypothyroidism	Inverse variance weighted	121	0.0221786	0.0109205	0.0422651	134.018	119	0.164017	0.00320242	0.00201513	0.11467	0.00774434	0.0172882	0.654186	-0.0110707	0.0235689	0.639419	Nominal	True	Pass
5353_89	IL1RN	Hypothyroidism	Inverse variance weighted	121	0.0249177	0.0122696	0.0422702	163.127	119	0.00452917	0.00480985	0.00225381	0.0348869	-0.0156982	0.0173099	0.364463	-0.0252322	0.0264279	0.341636	Nominal	Fail	Fail
10722_13	SYK	Hypothyroidism	Inverse variance weighted	121	-0.0222307	0.0109545	0.042421	130.995	119	0.213096	0.00337672	0.00202648	0.0982841	-0.0370024	0.0183385	0.0436186	-0.0573395	0.0237106	0.0171085	Nominal	True	Pass
8374_5	NGFR	Hypothyroidism	Inverse variance weighted	121	0.0216337	0.010671	0.0426293	130.575	119	0.220598	-0.00381843	0.00197448	0.0555003	0.0286947	0.0169631	0.0907229	0.0617055	0.0232525	0.00904893	Nominal	True	Pass
3466_8	PRKACA	Hypothyroidism	Inverse variance weighted	121	-0.0211535	0.0104364	0.0426718	122.764	119	0.387972	0.0014805	0.00195258	0.449815	-0.027852	0.017052	0.102393	-0.0365463	0.022835	0.11215	Nominal	True	Pass
13513_174	PIAS3	Hypothyroidism	Inverse variance weighted	121	0.0239675	0.0118289	0.0427468	158.888	119	0.0085453	0.00427328	0.00217771	0.0520639	-0.00588179	0.0182152	0.746767	-0.0203636	0.0254373	0.424993	Nominal	Fail	Pass
7155_46	C4BPB	Hypothyroidism	Inverse variance weighted	121	0.0217423	0.0107311	0.042754	138.426	119	0.107632	0.000804083	0.00201022	0.689875	0.0213856	0.0174601	0.220642	0.0133803	0.0235159	0.570435	Nominal	True	Pass
4479_14	SERPING1	Hypothyroidism	Inverse variance weighted	121	-0.0241347	0.0119232	0.0429519	153.096	119	0.0191888	0.00442595	0.00218987	0.0455132	-0.019435	0.0206205	0.345931	-0.070265	0.0256817	0.00717201	Nominal	Fail	Fail
6402_8	PILRA	Hypothyroidism	Inverse variance weighted	121	0.0175099	0.00865158	0.0429811	159.593	119	0.00770756	0.00138978	0.00161985	0.392634	0.0139151	0.0135172	0.303273	0.00309243	0.0189049	0.87034	Nominal	Fail	Pass
19114_8	TK2	Hypothyroidism	Inverse variance weighted	121	0.0227411	0.0112365	0.0429856	148.71	119	0.0337853	-0.000102447	0.00209491	0.961079	0.0348064	0.0164273	0.0341062	0.0238086	0.0245736	0.334575	Nominal	Fail	Pass
10978_39	GH2	Hypothyroidism	Inverse variance weighted	121	0.0203382	0.0100595	0.0431984	106.873	119	0.77962	-0.000279188	0.0018704	0.881596	0.0125665	0.0165164	0.446746	0.0232553	0.0219804	0.292197	Nominal	True	Pass
16922_53	PLXNB3	Hypothyroidism	Inverse variance weighted	121	0.0240016	0.0118775	0.0433047	163.39	119	0.0043491	0.000869513	0.00222504	0.696654	0.024108	0.0176096	0.170991	0.0149491	0.0260518	0.567172	Nominal	Fail	Pass
3581_53	AHSG	Hypothyroidism	Inverse variance weighted	121	-0.0231015	0.0114389	0.0434292	135.563	119	0.142254	0.0040516	0.00210924	0.0571392	-0.0422729	0.0176017	0.016322	-0.0652879	0.0247044	0.00932977	Nominal	True	Pass
4297_62	SPON1	Hypothyroidism	Inverse variance weighted	121	-0.0252158	0.0124865	0.0434404	148.197	119	0.0359988	0.00790993	0.00222458	0.000541952	-0.0234887	0.0199067	0.238026	-0.10872	0.0263372	6.82228e-05	Nominal	Fail	Fail
17163_117	ANXA3	Hypothyroidism	Inverse variance weighted	121	0.0230076	0.0114001	0.0435704	143.193	119	0.0648218	0.00579302	0.00206995	0.00598869	0.00254289	0.0171861	0.882373	-0.0373264	0.0242431	0.126295	Nominal	True	Fail
8859_51	CA11	Hypothyroidism	Inverse variance weighted	121	0.0216813	0.0107444	0.0436002	134.357	119	0.159043	0.000864198	0.00201754	0.669177	0.00842093	0.0166433	0.612881	0.0126811	0.0236162	0.592293	Nominal	True	Pass
9794_17	ADCK4	Hypothyroidism	Inverse variance weighted	121	0.0218564	0.0108486	0.0439385	137.549	119	0.11747	0.000842898	0.00202818	0.678456	0.0245878	0.016488	0.135896	0.0130616	0.0237979	0.584131	Nominal	True	Pass
7181_17	VAPB	Hypothyroidism	Inverse variance weighted	121	0.0242749	0.0120638	0.0441974	172.722	119	0.000949287	0.00122656	0.00226385	0.588967	0.0298231	0.0185441	0.107786	0.0115142	0.0264784	0.664456	Nominal	Fail	Pass
5724_58	SBSN	Hypothyroidism	Inverse variance weighted	121	0.0236689	0.0117771	0.0444585	160.512	119	0.00672819	0.00279308	0.00218773	0.204194	0.0212543	0.0170818	0.2134	-0.00541654	0.0256317	0.832997	Nominal	Fail	Pass
12801_33	IRF2	Hypothyroidism	Inverse variance weighted	121	0.0220996	0.0110022	0.0445743	138.081	119	0.111424	0.00327457	0.0020252	0.108545	0.0134438	0.0169823	0.428572	-0.0121551	0.0238381	0.611066	Nominal	True	Pass
9719_145	MMP16	Hypothyroidism	Inverse variance weighted	121	0.023199	0.011562	0.0448044	152.362	119	0.0211551	0.00421496	0.00212273	0.0493729	0.00905133	0.0166581	0.586882	-0.0204373	0.0247674	0.410925	Nominal	Fail	Fail
5098_79	KLRF1	Hypothyroidism	Inverse variance weighted	121	0.0242104	0.0120709	0.0448913	167.229	119	0.00237065	0.00335294	0.00223979	0.137045	0.0170912	0.0175645	0.330527	-0.0107007	0.0262313	0.684052	Nominal	Fail	Pass
10506_53	PGRMC2	Hypothyroidism	Inverse variance weighted	121	0.020528	0.0102378	0.0449496	123.331	119	0.374302	0.00117962	0.00192062	0.540265	0.0104631	0.0166007	0.528512	0.00827037	0.0224424	0.713144	Nominal	True	Pass
11134_30	MTRF1L	Hypothyroidism	Inverse variance weighted	121	0.0214272	0.0106905	0.0450357	133.845	119	0.166598	0.00198916	0.00198304	0.317855	0.00243228	0.0174351	0.889051	0.000661756	0.0232988	0.977388	Nominal	True	Pass
15556_49	AMY2B	Hypothyroidism	Inverse variance weighted	121	0.0237992	0.011913	0.0457447	157.745	119	0.0100784	-0.00159197	0.00222903	0.476503	0.0237976	0.0178052	0.181368	0.040453	0.0261963	0.125188	Nominal	Fail	Pass
3344_60	SERPINC1	Hypothyroidism	Inverse variance weighted	121	-0.0214942	0.0107604	0.0457683	131.302	119	0.207711	0.00258922	0.00200552	0.19919	-0.0133021	0.0172527	0.440698	-0.048541	0.0235378	0.0413601	Nominal	True	Pass
6252_62	SCGB3A1	Hypothyroidism	Inverse variance weighted	121	0.0289787	0.0145123	0.0458431	236.797	119	8.02728e-10	0.000376027	0.00272394	0.890438	0.015451	0.0184936	0.40345	0.0250681	0.0318566	0.432901	Nominal	Fail	Pass
4922_13	CCL19	Hypothyroidism	Inverse variance weighted	121	0.0426486	0.0213673	0.0459367	488.043	119	3.54732e-46	0.00839338	0.00391608	0.0341238	0.0532142	0.0195348	0.00644815	-0.0447623	0.0458972	0.331403	Nominal	Fail	Fail
18225_13	HEBP1	Hypothyroidism	Inverse variance weighted	121	-0.0213218	0.0106967	0.0462291	112.774	119	0.643348	0.00125205	0.00199841	0.532173	-0.0120099	0.0182088	0.509534	-0.0343451	0.0233776	0.144431	Nominal	True	Pass
10086_39	CBS	Hypothyroidism	Inverse variance weighted	121	0.0201514	0.0101153	0.0463518	119.163	119	0.478565	0.00224901	0.00187818	0.233514	0.0207047	0.0171941	0.22852	-0.00336173	0.02208	0.879246	Nominal	True	Pass
5614_44	CRH	Hypothyroidism	Inverse variance weighted	121	0.0206954	0.010396	0.0465124	126.595	119	0.299718	0.00283631	0.00193514	0.145371	0.0220735	0.0176421	0.210868	-0.00878617	0.0226196	0.698391	Nominal	True	Pass
7186_111	STX3	Hypothyroidism	Inverse variance weighted	121	0.0224245	0.0112912	0.047031	142.391	119	0.0708544	0.00299447	0.00208524	0.153618	0.0125838	0.0167141	0.451519	-0.00868593	0.0244072	0.722563	Nominal	True	Pass
8427_118	RSPO3	Hypothyroidism	Inverse variance weighted	121	0.0228782	0.0115334	0.0472954	150.026	119	0.0286334	0.00277094	0.00214355	0.198622	0.0164459	0.0176047	0.350211	-0.0059944	0.0251225	0.811821	Nominal	Fail	Pass
19199_3	POLR2J	Hypothyroidism	Inverse variance weighted	121	0.0229748	0.0115858	0.0473652	155.082	119	0.0146544	0.00350431	0.00214736	0.105342	0.0144161	0.0171658	0.401012	-0.0134102	0.0250899	0.594003	Nominal	Fail	Pass
11071_1	IL5	Hypothyroidism	Inverse variance weighted	121	0.0221072	0.0111495	0.0473909	145.192	119	0.0515932	0.0034715	0.00206327	0.0950885	0.0281189	0.0163759	0.0859625	-0.0140684	0.0241811	0.561807	Nominal	True	Pass
5014_49	NCK1	Hypothyroidism	Inverse variance weighted	121	0.0205803	0.0103817	0.0474382	119.993	119	0.457232	0.00330383	0.00192413	0.0885721	0.0105583	0.0173686	0.543257	-0.0138479	0.0225409	0.54016	Nominal	True	Pass
4900_8	C3	Hypothyroidism	Inverse variance weighted	121	-0.0212075	0.0107076	0.0476358	123.789	119	0.363377	0.00329758	0.00198128	0.0986706	-0.030978	0.0181828	0.0884367	-0.0555477	0.0232097	0.0182612	Nominal	True	Pass
10762_2	KLRG2	Hypothyroidism	Inverse variance weighted	121	0.0220493	0.0111336	0.047655	138.005	119	0.112276	0.00395127	0.00205299	0.0566617	0.0188464	0.0169734	0.266849	-0.0194115	0.0241927	0.423938	Nominal	True	Pass
5357_60	NLGN4X	Hypothyroidism	Inverse variance weighted	121	0.0227739	0.0115068	0.0477963	147.234	119	0.0404877	0.00346507	0.0021355	0.10732	0.00823753	0.0174684	0.637235	-0.013177	0.0249305	0.598102	Nominal	Fail	Pass
2960_66	CFP	Hypothyroidism	Inverse variance weighted	121	0.0233531	0.0118255	0.0482909	155.522	119	0.0137879	0.00034608	0.00221346	0.87602	0.0144451	0.0172598	0.402637	0.0197532	0.0259059	0.447273	Nominal	Fail	Pass
8019_73	STMN3	Hypothyroidism	Inverse variance weighted	121	0.0211421	0.0107089	0.0483524	130.688	119	0.218574	0.000507615	0.00199452	0.799545	0.00167699	0.0170937	0.921848	0.015899	0.0232378	0.495187	Nominal	True	Pass
11433_11	TCTN2	Hypothyroidism	Inverse variance weighted	121	0.020641	0.010461	0.0484796	119.408	119	0.472234	0.00274152	0.00195563	0.163559	0.0286458	0.0167799	0.0877946	-0.00821835	0.0230729	0.722329	Nominal	True	Pass
15494_11	FGFBP1	Hypothyroidism	Inverse variance weighted	121	-0.0264958	0.0134309	0.0485242	172.234	119	0.00103191	0.00916634	0.00236896	0.000178607	-0.0298585	0.0189102	0.114344	-0.121792	0.0277152	2.42682e-05	Nominal	Fail	Fail
3329_14	PGLYRP1	Hypothyroidism	Inverse variance weighted	121	-0.0312134	0.0158273	0.0485954	268.971	119	1.28598e-13	0.00398672	0.00293672	0.177178	-0.0227838	0.0209326	0.276404	-0.0728249	0.0344718	0.0367259	Nominal	Fail	Pass
10442_1	TMEM190	Hypothyroidism	Inverse variance weighted	121	0.0210177	0.0106579	0.0486064	99.9292	119	0.897123	0.000583897	0.00200723	0.771637	0.0249772	0.016409	0.127967	0.0149664	0.0233737	0.523204	Nominal	True	Pass
11690_47	ANAPC7	Hypothyroidism	Inverse variance weighted	121	0.0229405	0.0116393	0.0487305	154.609	119	0.0156363	0.00416931	0.00214695	0.0545036	0.00236751	0.0168804	0.888461	-0.0204956	0.0251535	0.416802	Nominal	Fail	Pass
16323_8	NRXN3	Hypothyroidism	Inverse variance weighted	121	0.0255067	0.0129416	0.0487341	180.649	119	0.000230856	-0.0016759	0.00242363	0.490608	0.033246	0.0180779	0.0659092	0.0430457	0.0284879	0.133436	Nominal	Fail	Pass
18264_12	CCDC25	Hypothyroidism	Inverse variance weighted	121	0.0220725	0.0112139	0.0490315	140.508	119	0.0868128	0.00435544	0.00206209	0.0367643	0.0112145	0.0173174	0.517252	-0.0231144	0.0240815	0.339082	Nominal	True	Fail
18267_74	CARD17	Hypothyroidism	Inverse variance weighted	121	0.0222194	0.0113001	0.0492643	142.308	119	0.0714992	0.00389826	0.00209298	0.0649934	-0.0014205	0.017147	0.933977	-0.0183611	0.0244913	0.454915	Nominal	True	Pass
9380_2	PLA2G12B	Hypothyroidism	Inverse variance weighted	121	-0.0223744	0.0113832	0.0493493	139.499	119	0.0964684	0.00350362	0.00211494	0.100235	-0.0241789	0.01827	0.185696	-0.0587907	0.0247175	0.0189747	Nominal	True	Pass
13536_56	POLI	Hypothyroidism	Inverse variance weighted	121	0.0236639	0.0120395	0.0493532	170.552	119	0.00137164	0.00245665	0.00226958	0.281251	0.0136852	0.0172245	0.426893	-0.00165378	0.0263025	0.949971	Nominal	Fail	Pass
8061_102	FAM171B	Hypothyroidism	Inverse variance weighted	121	0.0226703	0.011538	0.0494325	155.358	119	0.0141059	0.00204617	0.00215908	0.345202	0.0237656	0.0168071	0.157355	0.00137459	0.0252622	0.956697	Nominal	Fail	Pass
8367_142	VSIG1	Hypothyroidism	Inverse variance weighted	121	0.0218273	0.0111114	0.0494827	142.924	119	0.0667941	0.00178584	0.00208013	0.39233	0.0190846	0.017436	0.273713	0.00333743	0.0242399	0.890723	Nominal	True	Pass
11212_7	TXNDC5	Hypothyroidism	Inverse variance weighted	121	0.0248209	0.01264	0.0495677	167.153	119	0.00239999	0.0016836	0.00236607	0.478131	0.00535093	0.0187364	0.775192	0.00695873	0.0281174	0.804957	Nominal	Fail	Pass
15453_3	AMBP	Hypothyroidism	Inverse variance weighted	121	-0.0350199	0.0178348	0.0495798	325.739	119	3.93226e-21	0.00829001	0.00325937	0.0122586	0.00145235	0.0194558	0.940495	-0.121245	0.0381245	0.00187656	Nominal	Fail	Fail
18193_165	MORF4L1	Hypothyroidism	Inverse variance weighted	121	0.0230973	0.011766	0.049639	158.851	119	0.0085905	0.00244844	0.00219325	0.26652	0.0125271	0.0177419	0.480142	-0.00245299	0.025729	0.924205	Nominal	Fail	Pass
8321_27	ZNF843	Hypothyroidism	Inverse variance weighted	121	0.0230648	0.011753	0.0497089	162.544	119	0.00495274	0.00201678	0.00218892	0.358728	0.0181053	0.0165703	0.274556	0.00209283	0.0256206	0.935034	Nominal	Fail	Pass
6359_50	POMGNT2	Hypothyroidism	Inverse variance weighted	121	0.0233721	0.0119249	0.0500021	163.944	119	0.00399111	0.000261619	0.00223077	0.906838	0.00367895	0.0167223	0.825869	0.0206489	0.0261263	0.430896	No	Fail	Pass
11371_1	GPR101	Hypothyroidism	Inverse variance weighted	121	0.0204064	0.0104204	0.0501942	128.191	119	0.266293	0.00126539	0.00197212	0.52234	0.00819388	0.0174868	0.639374	0.00711479	0.0231998	0.759627	No	True	Pass
14039_33	KLK5	Hypothyroidism	Inverse variance weighted	121	0.0215803	0.0110206	0.05021	145.136	119	0.05193	0.00122227	0.00205911	0.553912	0.00850122	0.0184528	0.645013	0.00889662	0.024056	0.712167	No	True	Pass
10419_1	SCARA5	Hypothyroidism	Inverse variance weighted	121	-0.026619	0.0135984	0.0502877	197.514	119	8.17953e-06	0.00336116	0.00251324	0.183649	-0.00446345	0.0197723	0.821402	-0.0611825	0.0291827	0.0381533	No	Fail	Pass
2968_61	TNFSF15	Hypothyroidism	Inverse variance weighted	121	0.023738	0.0121336	0.0504187	164.544	119	0.00363448	0.00359338	0.00224838	0.112649	0.00452298	0.018518	0.807039	-0.013768	0.0263831	0.602745	No	Fail	Pass
11190_129	YME1L1	Hypothyroidism	Inverse variance weighted	121	0.0225894	0.0115465	0.0504197	155.32	119	0.01418	0.002196	0.00215217	0.309624	0.0176978	0.0175423	0.313038	-0.000296684	0.0252259	0.990636	No	Fail	Pass
4133_54	GZMB	Hypothyroidism	Inverse variance weighted	121	0.0251619	0.012862	0.0504298	182.046	119	0.000178014	0.00489164	0.00236325	0.0406279	0.0320053	0.0201124	0.111537	-0.0258322	0.0277123	0.353143	No	Fail	Fail
6929_10	ST8SIA3	Hypothyroidism	Inverse variance weighted	121	0.0207298	0.0105967	0.0504352	147.039	119	0.0414495	-0.000209229	0.00195582	0.914987	0.0113267	0.016423	0.490391	0.0227768	0.0218945	0.300311	No	Fail	Pass
12630_8	ARFIP2	Hypothyroidism	Inverse variance weighted	121	0.0209017	0.0106867	0.0504803	125.099	119	0.332922	-0.00208604	0.00199434	0.297692	0.0370225	0.0171972	0.0313327	0.0427663	0.0234749	0.0709987	No	True	Pass
13575_40	DVL2	Hypothyroidism	Inverse variance weighted	121	0.0259151	0.0132504	0.050489	187.201	119	6.63828e-05	0.00276621	0.00246758	0.264536	0.0123232	0.018168	0.497586	-0.00285088	0.0288732	0.921512	No	Fail	Pass
9573_108	TXNDC11	Hypothyroidism	Inverse variance weighted	121	0.0220792	0.01129	0.0505068	146.965	119	0.041825	0.0037095	0.00208023	0.0771006	0.0046119	0.0162384	0.776402	-0.0164222	0.0243179	0.500787	No	Fail	Pass
9468_8	LMAN2	Hypothyroidism	Inverse variance weighted	121	0.0256761	0.0131374	0.0506509	183.686	119	0.000130657	-0.00024727	0.0024602	0.92011	0.0316952	0.0184354	0.0855674	0.0282542	0.0288442	0.329297	No	Fail	Pass
2972_57	BMP7	Hypothyroidism	Inverse variance weighted	121	0.0251649	0.0128818	0.0507579	180.094	119	0.000255776	0.00353784	0.00239105	0.141618	0.0273846	0.0168805	0.104747	-0.0117115	0.0280262	0.67679	No	Fail	Pass
18860_2	CAMKK1	Hypothyroidism	Inverse variance weighted	121	0.0240937	0.0123341	0.05077	177.255	119	0.000428431	0.000737067	0.0023192	0.751185	0.0233093	0.0171318	0.173644	0.016453	0.0270422	0.54407	No	Fail	Pass
6933_20	MRPL34	Hypothyroidism	Inverse variance weighted	121	0.0232892	0.0119231	0.0507866	163.701	119	0.00414485	0.00211426	0.00222287	0.343461	0.00571891	0.0178592	0.748799	0.00122396	0.0260855	0.962655	No	Fail	Pass
5451_1	ALCAM	Hypothyroidism	Inverse variance weighted	121	0.0235961	0.0120867	0.0509111	152.956	119	0.0195514	0.00385297	0.00222399	0.0857823	0.0233208	0.0177257	0.188291	-0.0167391	0.0261867	0.523908	No	Fail	Pass
12352_70	ARRDC3	Hypothyroidism	Inverse variance weighted	121	0.02441	0.0125077	0.0509856	184.364	119	0.000114821	0.00165405	0.00234014	0.481063	0.0252323	0.0169073	0.135597	0.00705655	0.0275659	0.798402	No	Fail	Pass
5714_88	IFNA6	Hypothyroidism	Inverse variance weighted	121	0.023177	0.011883	0.0511247	158.365	119	0.00921891	0.00330246	0.00220154	0.136245	0.00674426	0.0176451	0.702301	-0.0113019	0.0258468	0.662711	No	Fail	Pass
3403_1	TPSB2	Hypothyroidism	Inverse variance weighted	121	0.0178856	0.0091744	0.0512337	124.31	119	0.351132	0.00169256	0.00170763	0.323613	-0.005581	0.0154664	0.718215	0.000323827	0.0199529	0.987078	No	True	Pass
11205_10	ITGB7	Hypothyroidism	Inverse variance weighted	121	0.0210248	0.010787	0.051286	136.503	119	0.130081	0.0021508	0.0020119	0.287215	-0.00801808	0.0176225	0.649115	-0.00143832	0.0236166	0.951539	No	True	Pass
19112_2	TCEAL3	Hypothyroidism	Inverse variance weighted	121	0.0240029	0.0123201	0.0513832	172.351	119	0.00101148	9.61405e-06	0.00231453	0.996693	0.0208311	0.0178604	0.243481	0.0239019	0.0272699	0.382527	No	Fail	Pass
11116_16	C11orf87	Hypothyroidism	Inverse variance weighted	121	-0.0263073	0.0135039	0.0514002	185.294	119	9.60872e-05	0.00829532	0.002394	0.000737947	-0.0217287	0.0173872	0.211411	-0.113101	0.0281861	0.000105329	No	Fail	Fail
14624_51	CTCF	Hypothyroidism	Inverse variance weighted	121	0.0235858	0.0121121	0.0515002	168.038	119	0.00207889	0.00373593	0.00224949	0.0993882	0.00550612	0.0169218	0.744889	-0.0152752	0.0263078	0.562586	No	Fail	Pass
5121_3	SEMA6B	Hypothyroidism	Inverse variance weighted	121	0.0276761	0.0142128	0.0515032	214.363	119	1.95411e-07	-0.000856225	0.00265433	0.747582	0.0269235	0.0193234	0.163525	0.0366142	0.0311654	0.242406	No	Fail	Pass
12424_107	THYN1	Hypothyroidism	Inverse variance weighted	121	0.0204712	0.010515	0.0515523	129.362	119	0.243203	0.00159903	0.00196331	0.417011	-0.00558326	0.0166555	0.737459	0.00380242	0.0230161	0.869061	No	True	Pass
14061_48	TNFSF11	Hypothyroidism	Inverse variance weighted	121	0.0243489	0.012511	0.0516309	174.932	119	0.000646949	0.00377689	0.00231278	0.105101	0.0185928	0.0180233	0.302261	-0.0150214	0.0271219	0.580721	No	Fail	Pass
9942_2	NXT1	Hypothyroidism	Inverse variance weighted	121	0.022158	0.0113865	0.0516559	147.085	119	0.0412228	0.00176541	0.00212591	0.40796	-0.00648967	0.0178262	0.715819	0.00382732	0.0248443	0.87783	No	Fail	Pass
19252_67	PSMB2	Hypothyroidism	Inverse variance weighted	121	0.0225238	0.0115809	0.0517863	154.527	119	0.0158131	-0.000159407	0.00217226	0.941625	0.0230111	0.0178739	0.19795	0.0241822	0.0254159	0.3433	No	Fail	Pass
5029_3	FAP	Hypothyroidism	Inverse variance weighted	121	-0.0220778	0.0113621	0.0520028	134.181	119	0.161618	0.00464045	0.00207242	0.0270047	-0.0549563	0.017773	0.00198736	-0.0704985	0.0243422	0.00449684	No	True	Fail
17495_141	SIRT3	Hypothyroidism	Inverse variance weighted	121	0.0210956	0.0108608	0.0520934	130.559	119	0.220901	0.00237842	0.00202267	0.241988	0.0107932	0.0175898	0.539475	-0.00375058	0.0237497	0.874787	No	True	Pass
7960_53	POTEG	Hypothyroidism	Inverse variance weighted	121	0.0216774	0.0111742	0.0523857	141.254	119	0.080177	0.00353225	0.00206173	0.0892712	0.00796985	0.0172352	0.643783	-0.0153306	0.0242794	0.528974	No	True	Pass
3800_71	CKB	Hypothyroidism	Inverse variance weighted	121	0.0215685	0.0111185	0.0523938	143.218	119	0.0646391	0.00173597	0.00206928	0.403195	-0.00360338	0.0174431	0.836339	0.00347886	0.024267	0.88625	No	True	Pass
10361_25	OAS1	Hypothyroidism	Inverse variance weighted	121	0.0223621	0.0115276	0.0523956	157.2	119	0.0108934	0.000639091	0.00215877	0.767713	0.0248477	0.0191005	0.193296	0.0157137	0.0252634	0.535134	No	Fail	Pass
12726_3	RFXAP	Hypothyroidism	Inverse variance weighted	121	0.0218168	0.0112536	0.0525438	142.718	119	0.0683433	0.0017651	0.00209915	0.402111	0.0062749	0.016877	0.710041	0.0032563	0.0247826	0.895685	No	True	Pass
12727_7	PTGFRN	Hypothyroidism	Inverse variance weighted	121	-0.0212694	0.0109731	0.0525847	127.344	119	0.283767	0.00243907	0.00204368	0.235059	-0.0469522	0.0183087	0.0103333	-0.0467735	0.0240136	0.0537943	No	True	Pass
15388_24	FCGR3A	Hypothyroidism	Inverse variance weighted	121	0.0205532	0.0106049	0.0526122	179.58	119	0.000281072	0.000152164	0.00195026	0.937941	0.00447784	0.0154172	0.771477	0.0190105	0.0224587	0.398993	No	Fail	Pass
16915_153	SEMA4A	Hypothyroidism	Inverse variance weighted	121	0.0349214	0.0180372	0.0528574	327.363	119	2.32887e-21	0.00421918	0.00335578	0.211112	0.017226	0.0192212	0.370147	-0.00900891	0.0393016	0.819088	No	Fail	Pass
3046_31	RETN	Hypothyroidism	Inverse variance weighted	121	0.0268447	0.0138742	0.0530071	185.941	119	8.48096e-05	-0.00259206	0.0025831	0.317672	0.0292233	0.0207682	0.159393	0.0538108	0.030243	0.0777464	No	Fail	Pass
7116_31	OSCAR	Hypothyroidism	Inverse variance weighted	121	0.0215416	0.0111445	0.0532438	143.14	119	0.0652058	0.00307526	0.00205881	0.137899	0.00163815	0.0174451	0.925186	-0.0100863	0.0239015	0.67379	No	True	Pass
9379_248	SMIM10	Hypothyroidism	Inverse variance weighted	121	0.0204319	0.0105833	0.0535347	135.676	119	0.140748	0.00144435	0.00197632	0.466321	-0.00121556	0.0168999	0.94266	0.00532158	0.0232363	0.819247	No	True	Pass
18316_75	SEPT3	Hypothyroidism	Inverse variance weighted	121	0.0229977	0.0119128	0.0535437	162.941	119	0.00466058	0.00320533	0.00220451	0.148582	0.0173261	0.0171731	0.313018	-0.0104628	0.0258883	0.686827	No	Fail	Pass
14674_63	PACSIN3	Hypothyroidism	Inverse variance weighted	121	0.0212969	0.0110331	0.0535725	134.249	119	0.160626	0.00453552	0.00201835	0.026474	0.0188802	0.0179375	0.292543	-0.0258929	0.0236379	0.275555	No	True	Fail
12400_25	UBE2T	Hypothyroidism	Inverse variance weighted	121	0.022541	0.0116802	0.0536252	151.156	119	0.0247708	0.00441452	0.00214977	0.0422168	0.0160502	0.0177478	0.365812	-0.0234846	0.0252036	0.353331	No	Fail	Fail
10040_63	TP63	Hypothyroidism	Inverse variance weighted	121	0.0205287	0.0106442	0.0537784	134.462	119	0.157531	-0.000352351	0.0019964	0.860207	0.0357829	0.0166371	0.0314929	0.0241988	0.0233807	0.302771	No	True	Pass
14619_8	ZNF526	Hypothyroidism	Inverse variance weighted	121	0.0232371	0.0120504	0.0538145	160.151	119	0.0070984	0.00126735	0.00229156	0.581266	0.0097353	0.0177128	0.582581	0.00947418	0.0276648	0.732607	No	Fail	Pass
8062_15	EVA1B	Hypothyroidism	Inverse variance weighted	121	0.021527	0.0111651	0.0538481	138.373	119	0.108204	0.00338955	0.00207558	0.105099	0.0176005	0.01613	0.275202	-0.0142399	0.0245487	0.562965	No	True	Pass
5070_76	TNFRSF6B	Hypothyroidism	Inverse variance weighted	121	0.0238145	0.0123615	0.0540426	171.982	119	0.00107711	0.00364899	0.00228756	0.113331	0.02122	0.0167683	0.205698	-0.0141974	0.0268089	0.597392	No	Fail	Pass
7192_37	IFNLR1	Hypothyroidism	Inverse variance weighted	121	0.0238331	0.0123715	0.0540482	167.407	119	0.00230356	0.00317167	0.00229789	0.170097	-0.0056487	0.0188863	0.764872	-0.00927038	0.0269653	0.731611	No	Fail	Pass
17387_27	NFKBIB	Hypothyroidism	Inverse variance weighted	121	0.0232641	0.0120905	0.0543338	165.615	119	0.00307024	0.00284642	0.0022605	0.210423	0.00880971	0.0175167	0.615011	-0.00638353	0.0264543	0.809734	No	Fail	Pass
12398_15	PAX4	Hypothyroidism	Inverse variance weighted	121	0.0222526	0.0115684	0.0544088	151.374	119	0.0240789	0.00175652	0.0021588	0.417467	0.00980478	0.0175083	0.575475	0.00383511	0.0254277	0.88037	No	Fail	Pass
3003_29	NCR3	Hypothyroidism	Inverse variance weighted	121	0.0275923	0.0143602	0.0546763	236.096	119	9.60827e-10	0.000312142	0.00269022	0.907825	0.016608	0.0190116	0.382353	0.024338	0.0315373	0.44181	No	Fail	Pass
8221_19	MIF	Hypothyroidism	Inverse variance weighted	121	-0.019415	0.0101109	0.0548322	108.49	119	0.745013	0.000188379	0.00188094	0.920393	-0.0247422	0.0165061	0.133882	-0.0213749	0.0220272	0.333822	No	True	Pass
17199_43	HIF1AN	Hypothyroidism	Inverse variance weighted	121	0.0221639	0.011544	0.0548634	149.626	119	0.0301236	0.00306588	0.00214253	0.155062	0.0112043	0.0175559	0.523341	-0.00983577	0.0251433	0.696357	No	Fail	Pass
4124_24	HSPA1A	Hypothyroidism	Inverse variance weighted	121	-0.0229642	0.0119653	0.0549549	148.948	119	0.0327997	0.00626612	0.00216715	0.00456055	-0.0290768	0.0195794	0.137525	-0.0881426	0.0253582	0.000711391	No	Fail	Fail
12931_16	NR3C2	Hypothyroidism	Inverse variance weighted	121	0.0212922	0.0111007	0.055099	141.793	119	0.0756377	-0.00228911	0.00208206	0.273794	0.0337387	0.017258	0.0505883	0.0453273	0.0245137	0.0669312	No	True	Pass
11173_29	MILR1	Hypothyroidism	Inverse variance weighted	121	0.0199301	0.0103929	0.0551529	124.509	119	0.346502	0.00244548	0.00193497	0.20876	0.00930103	0.0165065	0.573109	-0.00551152	0.0226433	0.808109	No	True	Pass
5676_54	ASIP	Hypothyroidism	Inverse variance weighted	121	0.0217182	0.0113312	0.0552791	145.915	119	0.0473996	0.00351638	0.00209895	0.0965	0.0200248	0.0172285	0.245111	-0.0148991	0.024581	0.545587	No	Fail	Pass
11562_9	POLE2	Hypothyroidism	Inverse variance weighted	121	0.0217615	0.0113541	0.0552854	149.436	119	0.0308526	0.00227668	0.00211948	0.284919	0.0187066	0.0172822	0.279065	-0.00195124	0.0248208	0.937473	No	Fail	Pass
5658_64	F13B	Hypothyroidism	Inverse variance weighted	121	-0.0210936	0.011012	0.0554279	135.494	119	0.143176	0.00292222	0.00203865	0.154363	-0.0178492	0.017402	0.305032	-0.0511179	0.0236421	0.0326074	No	True	Pass
19231_22	PTP4A3	Hypothyroidism	Inverse variance weighted	121	0.0198267	0.0103511	0.0554387	109.205	119	0.728967	-0.000329789	0.00193221	0.864765	0.0174247	0.0170881	0.307873	0.0232612	0.0226291	0.306065	No	True	Pass
5078_82	EPHB6	Hypothyroidism	Inverse variance weighted	121	0.0242235	0.0126507	0.0555191	171.046	119	0.00126238	0.00274034	0.0023512	0.246145	0.00514909	0.0174418	0.767829	-0.00443602	0.0276445	0.872786	No	Fail	Pass
9842_2	CTNNB1	Hypothyroidism	Inverse variance weighted	121	0.0202697	0.0105865	0.0555329	128.568	119	0.258739	0.00327863	0.00196157	0.0972633	0.00641502	0.0159567	0.687664	-0.0138589	0.0229641	0.547321	No	True	Pass
10510_62	SCIMP	Hypothyroidism	Inverse variance weighted	121	0.0200057	0.0104525	0.0556248	132.651	119	0.185144	0.000265715	0.00195529	0.892134	0.00557095	0.0171822	0.745765	0.0172492	0.0228383	0.451577	No	True	Pass
6373_54	SEMG2	Hypothyroidism	Inverse variance weighted	121	0.024441	0.0127834	0.0558843	166.279	119	0.00276188	0.000397522	0.00239376	0.868387	0.0332309	0.0186613	0.0749553	0.0203018	0.0280361	0.470408	No	Fail	Pass
12692_56	DOT1L	Hypothyroidism	Inverse variance weighted	121	0.0206546	0.0108041	0.0559104	139.231	119	0.0991706	-0.000381588	0.00201224	0.849919	0.0238594	0.0166866	0.152758	0.0246495	0.0236951	0.300319	No	True	Pass
11616_9	HSF1	Hypothyroidism	Inverse variance weighted	121	0.0209315	0.0109558	0.0560642	135.879	119	0.138073	0.00202561	0.0020428	0.323412	-0.00702481	0.0173368	0.685332	-0.000171741	0.0239371	0.994287	No	True	Pass
9561_21	VCAN	Hypothyroidism	Inverse variance weighted	121	0.0238579	0.0124946	0.056203	180.76	119	0.000226181	0.00334297	0.00232064	0.152341	0.0246616	0.0183796	0.179663	-0.0109097	0.0271521	0.688552	No	Fail	Pass
9526_3	CLPSL1	Hypothyroidism	Inverse variance weighted	121	0.020073	0.0105132	0.0562212	94.6811	119	0.951005	-0.00145304	0.00195367	0.458495	0.0300932	0.0173395	0.0826477	0.0351462	0.0228311	0.126362	No	True	Pass
11465_4	GPR135	Hypothyroidism	Inverse variance weighted	121	0.0222128	0.0116449	0.0564541	158.059	119	0.00963362	0.00139919	0.00217047	0.520395	0.0190169	0.0166073	0.252171	0.00760355	0.0254921	0.766017	No	Fail	Pass
6431_68	PCYOX1	Hypothyroidism	Inverse variance weighted	121	-0.0243149	0.0127489	0.0564914	167.885	119	0.00213154	0.00575958	0.00232943	0.0148293	-0.0596015	0.0200081	0.00289319	-0.0843936	0.0273187	0.00249844	No	Fail	Fail
7776_20	UNC5B	Hypothyroidism	Inverse variance weighted	121	0.0246391	0.0129206	0.0565249	180.71	119	0.000228247	5.01224e-05	0.00242308	0.983531	0.038653	0.0195066	0.0475315	0.0241173	0.0283695	0.396969	No	Fail	Pass
6580_29	PZP	Hypothyroidism	Inverse variance weighted	121	0.0214321	0.0112511	0.0567934	150.692	119	0.0262966	-0.00255691	0.00208461	0.222408	0.0347871	0.0167492	0.0378073	0.0481134	0.0244794	0.0516905	No	Fail	Pass
3807_1	FGF23	Hypothyroidism	Inverse variance weighted	121	0.0227169	0.011928	0.0568443	161.022	119	0.0062348	0.00210391	0.00222171	0.345569	0.0141799	0.0185269	0.444051	0.000740075	0.0260956	0.977422	No	Fail	Pass
8976_13	B4GALNT1	Hypothyroidism	Inverse variance weighted	121	0.0215089	0.0113045	0.0570815	150.499	119	0.0269567	0.0013479	0.00211366	0.524888	0.0194334	0.0171148	0.256178	0.00749838	0.0247207	0.762173	No	Fail	Pass
14066_49	MAGI2	Hypothyroidism	Inverse variance weighted	121	0.0191959	0.0100896	0.0571003	119.135	119	0.479282	0.00147295	0.00188381	0.435827	0.0129688	0.0167083	0.437636	0.00386596	0.0220525	0.861136	No	True	Pass
10702_1	COL28A1	Hypothyroidism	Inverse variance weighted	121	0.0236545	0.0124355	0.0571485	166.309	119	0.00274882	0.00229625	0.00232382	0.32509	0.0215389	0.0183522	0.240538	-0.000238374	0.0271907	0.99302	No	Fail	Pass
18882_7	CLSTN2	Hypothyroidism	Inverse variance weighted	121	-0.0198243	0.010423	0.0571738	117.195	119	0.529608	0.00244622	0.00194543	0.211064	-0.0285042	0.0183182	0.119695	-0.0453061	0.0227885	0.0490946	No	True	Pass
15449_33	TIMD4	Hypothyroidism	Inverse variance weighted	121	0.0279983	0.0147227	0.0572097	222.771	119	2.65942e-08	0.00142009	0.00275316	0.606947	0.0235161	0.019833	0.235738	0.0132128	0.0322453	0.682719	No	Fail	Pass
8021_59	MRPL14	Hypothyroidism	Inverse variance weighted	121	0.0212905	0.0111957	0.0572149	148.538	119	0.0345109	-0.00176358	0.00208529	0.399406	0.0204583	0.0180201	0.256249	0.0396691	0.0244518	0.107377	No	Fail	Pass
8304_50	TNFRSF11B	Hypothyroidism	Inverse variance weighted	121	-0.0240324	0.0126392	0.0572478	175.829	119	0.000552372	0.0015599	0.00234455	0.507127	-0.0156377	0.0191017	0.412983	-0.0400225	0.0271679	0.14335	No	Fail	Pass
12457_10	ADI1	Hypothyroidism	Inverse variance weighted	121	0.0204776	0.0107704	0.0572646	137.013	119	0.123822	0.00267003	0.00199378	0.183064	0.000793851	0.0170874	0.962945	-0.00728956	0.0233486	0.755431	No	True	Pass
19200_16	NDUFA5	Hypothyroidism	Inverse variance weighted	121	0.0206539	0.0108662	0.0573336	134.052	119	0.163519	0.00194534	0.00202528	0.338736	0.0148661	0.0170435	0.383075	0.000385243	0.0237366	0.987078	No	True	Pass
19553_14	STX1A	Hypothyroidism	Inverse variance weighted	121	0.0210088	0.0110707	0.0577355	136.105	119	0.135146	0.000544378	0.0020697	0.792988	0.0365205	0.0188265	0.0523981	0.0153381	0.0242556	0.528368	No	True	Pass
12553_5	VRK1	Hypothyroidism	Inverse variance weighted	121	0.0218067	0.0114971	0.0578652	159.305	119	0.00804009	0.00261144	0.00212612	0.221771	0.00389613	0.0167493	0.816061	-0.00477759	0.0244965	0.845701	No	Fail	Pass
10362_35	MYC	Hypothyroidism	Inverse variance weighted	121	0.0224022	0.0118259	0.0581808	160.76	119	0.00648436	0.00287652	0.00220012	0.193584	0.0180378	0.0161824	0.264998	-0.00757796	0.0257844	0.769349	No	Fail	Pass
9117_4	IL36G	Hypothyroidism	Inverse variance weighted	121	0.0200332	0.0105809	0.0583139	134.203	119	0.161297	0.00156183	0.00196493	0.428282	0.0147269	0.0170512	0.38776	0.00389382	0.0229039	0.865293	No	True	Pass
2571_12	IGFBP3	Hypothyroidism	Inverse variance weighted	121	-0.0226471	0.0119626	0.0583358	157.22	119	0.0108622	0.000502184	0.00224605	0.823463	-0.0330014	0.0175902	0.0606377	-0.027874	0.0262822	0.291036	No	Fail	Pass
13552_7	SWAP70	Hypothyroidism	Inverse variance weighted	121	-0.0214501	0.0113377	0.0585001	146.313	119	0.0452185	0.00390889	0.00208914	0.0637946	-0.0400491	0.0180793	0.0267467	-0.0621296	0.0244666	0.0123947	No	Fail	Pass
17362_5	VHL	Hypothyroidism	Inverse variance weighted	121	0.0225066	0.011899	0.0585616	164.902	119	0.00343588	-0.000120737	0.00222436	0.956804	0.0157484	0.0169969	0.354162	0.023758	0.0259663	0.362066	No	Fail	Pass
7952_2	VTI1A	Hypothyroidism	Inverse variance weighted	121	0.0213628	0.0113008	0.0587083	148.048	119	0.0366622	0.000906627	0.00211575	0.669051	0.0219193	0.0172173	0.202983	0.0119173	0.024788	0.631563	No	Fail	Pass
6974_6	CD74	Hypothyroidism	Inverse variance weighted	121	0.0203898	0.0107912	0.0588269	136.052	119	0.135827	0.00333251	0.00200115	0.098484	0.00752037	0.0170811	0.659739	-0.0143684	0.0234606	0.541408	No	True	Pass
8775_61	FAM24B	Hypothyroidism	Inverse variance weighted	121	0.0211535	0.0112004	0.0589397	144.19	119	0.0579117	0.00339507	0.00207528	0.104491	0.00758539	0.0168395	0.652384	-0.014242	0.0243276	0.559372	No	True	Pass
5091_28	LILRB2	Hypothyroidism	Inverse variance weighted	121	0.0239796	0.0127015	0.0590346	155.176	119	0.0144649	-0.000413198	0.00236852	0.861805	-0.00622845	0.0192146	0.745823	0.0282905	0.0278074	0.31104	No	Fail	Pass
3640_14	LRPAP1	Hypothyroidism	Inverse variance weighted	121	-0.0470315	0.0249287	0.059209	648.423	119	8.1397e-74	0.0116837	0.00453721	0.0112464	-0.0154775	0.0198161	0.43477	-0.169167	0.0533215	0.00192258	No	Fail	Fail
12811_55	ZNF415	Hypothyroidism	Inverse variance weighted	121	0.0205879	0.0109129	0.0592179	136.571	119	0.129237	0.00267265	0.00202822	0.190125	0.02462	0.017097	0.149862	-0.00728685	0.0237873	0.759886	No	True	Pass
8400_74	GRP	Hypothyroidism	Inverse variance weighted	121	0.0232168	0.0123079	0.0592508	166.452	119	0.00268662	0.0030186	0.00231053	0.193918	0.00549748	0.0180122	0.760207	-0.00882889	0.0274274	0.748093	No	Fail	Pass
8878_48	YTHDC1	Hypothyroidism	Inverse variance weighted	121	0.0217571	0.011539	0.0593583	149.936	119	0.0289636	0.00361496	0.00213399	0.0928835	-0.0156235	0.0179522	0.384145	-0.0158307	0.0249691	0.52729	No	Fail	Pass
12625_138	KLHL7	Hypothyroidism	Inverse variance weighted	121	0.0214906	0.0113993	0.0593959	150.295	119	0.0276699	0.000274491	0.00213694	0.898009	0.0309753	0.0164594	0.0598462	0.0186297	0.0250419	0.458379	No	Fail	Pass
12860_7	ARPP21	Hypothyroidism	Inverse variance weighted	121	0.0223226	0.0118409	0.059401	161.699	119	0.00563084	0.00286844	0.00220272	0.195354	0.0158043	0.0175846	0.368781	-0.00752109	0.02578	0.770992	No	Fail	Pass
11270_17	CHCHD10	Hypothyroidism	Inverse variance weighted	121	0.0191071	0.0101504	0.0597832	120.079	119	0.455039	0.00064292	0.00189857	0.735482	0.0169174	0.0164966	0.305121	0.0124209	0.0222182	0.577184	No	True	Pass
18172_71	ASF1A	Hypothyroidism	Inverse variance weighted	121	0.0210415	0.0111794	0.0598116	142.725	119	0.0682889	0.00251044	0.00209069	0.232226	0.0153606	0.0173644	0.376372	-0.00503257	0.0244139	0.837038	No	True	Pass
4920_10	LYZ	Hypothyroidism	Inverse variance weighted	121	0.0279502	0.0148505	0.0598216	251.741	119	1.55291e-11	-0.000156628	0.00278352	0.955221	-0.00636931	0.0175702	0.716974	0.0295862	0.0326756	0.367056	No	Fail	Pass
10396_6	MCL1	Hypothyroidism	Inverse variance weighted	121	0.019693	0.0104958	0.0606177	129.491	119	0.240741	0.00038086	0.00196701	0.846801	0.022854	0.0173939	0.188876	0.0157434	0.0229598	0.494239	No	True	Pass
6342_10	NPNT	Hypothyroidism	Inverse variance weighted	121	-0.0231044	0.0123235	0.0608154	167.041	119	0.00244397	0.00405998	0.00227372	0.0767091	-0.0199822	0.0195437	0.306576	-0.0653439	0.026622	0.0155545	No	Fail	Pass
3327_27	NTN4	Hypothyroidism	Inverse variance weighted	121	-0.0236068	0.0125915	0.0608174	165.356	119	0.0031988	0.00261357	0.00235369	0.26906	-0.0568484	0.018958	0.00271175	-0.0509309	0.0276361	0.06783	No	Fail	Pass
11911_13	LRRC4B	Hypothyroidism	Inverse variance weighted	121	0.0222826	0.011891	0.0609442	163.774	119	0.00409785	0.00197768	0.00220746	0.372111	0.0174219	0.0172623	0.312858	0.0017592	0.0258147	0.945783	No	Fail	Pass
11593_21	CXCL9	Hypothyroidism	Inverse variance weighted	121	0.0220545	0.0117869	0.0613305	157.656	119	0.0102082	0.00432662	0.00217224	0.0486852	0.00268046	0.0176795	0.879492	-0.0229259	0.0254081	0.368716	No	Fail	Fail
5315_22	TNNT2	Hypothyroidism	Inverse variance weighted	121	0.0219596	0.0117913	0.0625535	157.298	119	0.0107421	0.0038827	0.00217447	0.0767144	0.00560831	0.0175753	0.749649	-0.0185638	0.0255265	0.468508	No	Fail	Pass
9484_75	DSG2	Hypothyroidism	Inverse variance weighted	121	0.0220101	0.0118199	0.0625857	152.556	119	0.0206171	-0.00093888	0.0022231	0.673546	0.0243293	0.0173011	0.159656	0.031792	0.0260219	0.22422	No	Fail	Pass
18419_20	ARPC5	Hypothyroidism	Inverse variance weighted	121	0.0203629	0.0109438	0.062789	142.103	119	0.073124	-0.00179784	0.0020383	0.379537	0.0187385	0.0169609	0.269244	0.0390962	0.0238972	0.104478	No	True	Pass
5107_7	NOTCH1	Hypothyroidism	Inverse variance weighted	121	0.0246302	0.0132421	0.0628876	187.906	119	5.78153e-05	0.00104088	0.00247382	0.674691	0.0209065	0.0176129	0.235228	0.0137907	0.0289868	0.63512	No	Fail	Pass
10616_67	PODXL2	Hypothyroidism	Inverse variance weighted	121	0.0201069	0.0108103	0.0628902	140.609	119	0.0858903	-0.000683902	0.00203272	0.737127	0.027314	0.0174014	0.116498	0.0272132	0.0237459	0.254086	No	True	Pass
8893_29	PARP1	Hypothyroidism	Inverse variance weighted	121	0.0227717	0.0122435	0.0629003	166.918	119	0.00249292	0.00395282	0.00226627	0.0837065	-0.0057175	0.0177441	0.747286	-0.018557	0.0266241	0.487163	No	Fail	Pass
17770_42	EMC8	Hypothyroidism	Inverse variance weighted	121	0.0192827	0.0103727	0.0630304	124.107	119	0.355874	0.00314689	0.00191847	0.103582	0.0175841	0.0168186	0.295785	-0.0135345	0.0225026	0.548674	No	True	Pass
8080_24	MSMP	Hypothyroidism	Inverse variance weighted	121	0.0252283	0.0135731	0.0630703	194.464	119	1.54396e-05	0.00190994	0.00253959	0.453498	0.0180112	0.0190092	0.343385	0.00532122	0.0297583	0.858388	No	Fail	Pass
14019_73	EVPL	Hypothyroidism	Inverse variance weighted	121	0.0183426	0.00987021	0.0631151	104.672	119	0.822563	0.000640694	0.00183596	0.727729	0.00431958	0.0162417	0.790274	0.0116585	0.0215473	0.589472	No	True	Pass
17153_46	KIR2DL3	Hypothyroidism	Inverse variance weighted	121	0.04469	0.0240536	0.0631789	669.08	119	1.65484e-77	-0.0059899	0.00444584	0.180443	0.00306005	0.0182328	0.866716	0.107599	0.0524867	0.0425597	No	Fail	Pass
13399_33	RELL1	Hypothyroidism	Inverse variance weighted	121	0.0229535	0.0123564	0.0632233	172.795	119	0.000937449	-0.00171892	0.00231079	0.458422	0.0365717	0.0182467	0.0450385	0.0408146	0.0270144	0.133479	No	Fail	Pass
4542_24	CLU	Hypothyroidism	Inverse variance weighted	121	-0.0199751	0.0107668	0.0635606	119.52	119	0.46937	0.00449795	0.00197031	0.0242135	-0.0160056	0.0181937	0.379004	-0.0666909	0.0230381	0.00451473	No	True	Fail
11347_9	TALDO1	Hypothyroidism	Inverse variance weighted	121	-0.0197124	0.0106393	0.0639114	128.869	119	0.252773	0.00179842	0.00198327	0.366349	-0.0355184	0.0168802	0.0353658	-0.038462	0.0232571	0.100809	No	True	Pass
5352_11	TNFRSF14	Hypothyroidism	Inverse variance weighted	121	0.0198452	0.0107135	0.0639745	136.102	119	0.135174	-7.08902e-05	0.00200705	0.971883	0.0236788	0.0171517	0.167416	0.0205853	0.0235547	0.383913	No	True	Pass
7183_102	C19orf80	Hypothyroidism	Inverse variance weighted	121	0.021295	0.0115132	0.0643698	156.064	119	0.0127855	0.00212	0.00213783	0.323374	0.00698178	0.0179396	0.69714	-0.000739996	0.0250262	0.97646	No	Fail	Pass
18324_61	SUOX	Hypothyroidism	Inverse variance weighted	121	0.0245336	0.0132724	0.0645337	201.874	119	3.22515e-06	0.00394484	0.00245572	0.110838	0.0198433	0.0171555	0.247407	-0.0165284	0.0287622	0.566609	No	Fail	Pass
8832_55	BST2	Hypothyroidism	Inverse variance weighted	121	0.021302	0.0115247	0.0645481	151.024	119	0.0251955	0.00253185	0.00214379	0.23995	0.0139826	0.0172596	0.41786	-0.00524836	0.0252541	0.835723	No	Fail	Pass
18839_24	TG	Hypothyroidism	Inverse variance weighted	121	-0.0284968	0.0154245	0.064674	270.855	119	7.5036e-14	-0.00215187	0.00287687	0.455941	-0.0608015	0.0201344	0.0025295	-0.00604739	0.0337574	0.858131	No	Fail	Pass
8772_5	EFNB2	Hypothyroidism	Inverse variance weighted	121	0.0203798	0.011032	0.0646972	138.807	119	0.103557	0.00306196	0.00204479	0.136925	-0.00139441	0.0174532	0.936322	-0.0115188	0.0239632	0.63162	No	True	Pass
19383_131	CINP	Hypothyroidism	Inverse variance weighted	121	0.0224109	0.0121444	0.0649837	174.989	119	0.000640534	-0.00118099	0.00227859	0.605211	0.0265262	0.0180578	0.141845	0.0346713	0.0266073	0.195065	No	Fail	Pass
19516_10	HMGA2	Hypothyroidism	Inverse variance weighted	121	0.0212482	0.0115155	0.0650121	153.617	119	0.0178932	0.00198605	0.00214719	0.356863	0.0214007	0.0174609	0.220334	0.000636594	0.0250867	0.979798	No	Fail	Pass
3342_76	ABL2	Hypothyroidism	Inverse variance weighted	121	0.0220193	0.0119485	0.0653497	153.345	119	0.018559	0.00477142	0.00219339	0.0315803	-0.00520296	0.018304	0.776217	-0.0278586	0.0257717	0.281893	No	Fail	Fail
15304_1	REG3A	Hypothyroidism	Inverse variance weighted	121	0.0242833	0.0131864	0.0655427	176.075	119	0.000528836	-0.00316627	0.00245103	0.198926	0.0394841	0.0182845	0.0308168	0.0572761	0.0287264	0.0484557	No	Fail	Pass
10087_10	CRYAA	Hypothyroidism	Inverse variance weighted	121	0.0211576	0.0114906	0.0655787	149.552	119	0.0304043	0.00298052	0.00212856	0.16404	0.00656818	0.0172273	0.703006	-0.00999197	0.0250171	0.69031	No	Fail	Pass
7084_1	DRAXIN	Hypothyroidism	Inverse variance weighted	121	0.0207248	0.0112572	0.0656175	148.886	119	0.0330545	0.00283362	0.00207891	0.175447	-0.00715855	0.0163089	0.660709	-0.00852398	0.0242136	0.725436	No	Fail	Pass
6455_52	HAPLN4	Hypothyroidism	Inverse variance weighted	121	0.0218823	0.0118894	0.0656973	163.449	119	0.00430962	0.00366558	0.00220013	0.0983291	0.00972163	0.017003	0.567484	-0.0164088	0.0258362	0.526575	No	Fail	Pass
8343_224	PAPOLG	Hypothyroidism	Inverse variance weighted	121	0.0217431	0.0118144	0.0657104	166.334	119	0.00273763	0.000927925	0.00221618	0.676187	0.0223937	0.0167659	0.181657	0.0120473	0.026015	0.644145	No	Fail	Pass
11144_10	DEFB116	Hypothyroidism	Inverse variance weighted	121	0.0214177	0.0116414	0.0658007	155.967	119	0.0129614	0.00357866	0.00215577	0.0995389	0.0221395	0.0184865	0.231072	-0.0158214	0.0252347	0.531881	No	Fail	Pass
9190_7	CD63	Hypothyroidism	Inverse variance weighted	121	0.0197547	0.0107587	0.0663337	133.438	119	0.17276	0.00421189	0.00198546	0.0359663	0.00297579	0.0159449	0.851952	-0.0239261	0.0231615	0.303692	No	True	Fail
2771_35	IGFBP1	Hypothyroidism	Inverse variance weighted	121	-0.019367	0.0105506	0.0664122	125.361	119	0.326983	-0.00323683	0.00195421	0.100289	-0.0187671	0.0177089	0.289255	0.0142511	0.0228402	0.533857	No	True	Pass
4985_11	FABP5	Hypothyroidism	Inverse variance weighted	121	0.0185719	0.010121	0.0665066	121.454	119	0.420292	0.00175549	0.00190315	0.358181	0.00706112	0.0167283	0.672947	0.000370088	0.0221799	0.986715	No	True	Pass
12651_21	PDK2	Hypothyroidism	Inverse variance weighted	121	0.0199381	0.0108677	0.0665623	138.065	119	0.111607	0.00262682	0.0020204	0.196062	0.0152277	0.017026	0.371117	-0.00742075	0.0236692	0.754435	No	True	Pass
9837_60	NQO1	Hypothyroidism	Inverse variance weighted	121	0.0203074	0.0110743	0.0666917	163.341	119	0.00438178	0.00200879	0.00206679	0.333055	-0.00172613	0.0170188	0.919213	-0.00053937	0.0241401	0.982212	No	Fail	Pass
4324_33	CST2	Hypothyroidism	Inverse variance weighted	121	0.0275754	0.0150447	0.0668184	248.68	119	3.54371e-11	-0.000757666	0.00281172	0.788037	0.00641596	0.0188296	0.733301	0.035486	0.033014	0.284604	No	Fail	Pass
8107_12	TMEM234	Hypothyroidism	Inverse variance weighted	121	0.019617	0.0107092	0.0669821	139.225	119	0.0992237	0.00142128	0.00199325	0.477213	0.0209307	0.0176442	0.235517	0.00504863	0.0230779	0.827208	No	True	Pass
18878_15	GREM1	Hypothyroidism	Inverse variance weighted	121	0.019338	0.0105752	0.0674585	119.4	119	0.472456	0.0036578	0.00195167	0.0633557	0.0176009	0.0177778	0.322151	-0.0186745	0.0228233	0.414867	No	True	Pass
6715_63	ALPPL2	Hypothyroidism	Inverse variance weighted	121	0.0193163	0.0105693	0.0676119	125.525	119	0.323296	0.00235388	0.00197595	0.235919	7.68381e-05	0.0174093	0.996478	-0.00528707	0.023192	0.820061	No	True	Pass
16853_5	NRK1	Hypothyroidism	Inverse variance weighted	121	0.0218693	0.0119691	0.067677	162.973	119	0.00463729	0.000726175	0.00224167	0.746549	0.0183761	0.017719	0.299696	0.0142877	0.0263075	0.588073	No	Fail	Pass
3798_71	CA9	Hypothyroidism	Inverse variance weighted	121	0.0230128	0.0126032	0.0678568	164.668	119	0.00356455	0.00712165	0.00227462	0.00219301	-0.0082104	0.0187225	0.661	-0.050737	0.0265111	0.0580473	No	Fail	Fail
15511_37	NPTXR	Hypothyroidism	Inverse variance weighted	121	0.0225859	0.0123834	0.0681698	169.675	119	0.00158772	0.00171512	0.00230316	0.457932	0.00980348	0.0184367	0.594909	0.00465599	0.0270857	0.86381	No	Fail	Pass
9234_8	TWSG1	Hypothyroidism	Inverse variance weighted	121	0.0216322	0.011882	0.0686706	154.647	119	0.0155567	0.00127025	0.00222647	0.5694	0.0100877	0.0177098	0.568942	0.00835187	0.02615	0.749996	No	Fail	Pass
3797_1	CDH2	Hypothyroidism	Inverse variance weighted	121	0.0209567	0.0115122	0.0687003	147.211	119	0.0405994	0.00431771	0.00212515	0.0444089	0.00146004	0.0181542	0.9359	-0.024802	0.0252272	0.32753	No	Fail	Fail
9970_7	UBXN4	Hypothyroidism	Inverse variance weighted	121	0.0182941	0.0100581	0.0689352	107.948	119	0.756879	0.00229294	0.00188037	0.2251	0.0032264	0.0165887	0.845789	-0.00562492	0.0220436	0.799031	No	True	Pass
7926_13	SPINT3	Hypothyroidism	Inverse variance weighted	121	0.0178788	0.00983174	0.0689906	120.569	119	0.442576	0.00176947	0.00185028	0.340847	0.0172367	0.0161058	0.28452	-0.000381824	0.0214788	0.985847	No	True	Pass
8081_55	PLD5	Hypothyroidism	Inverse variance weighted	121	0.0197811	0.0108977	0.0694992	141.596	119	0.0772735	0.000912543	0.00203475	0.654623	0.0216812	0.0164944	0.188692	0.0102619	0.0238763	0.668122	No	True	Pass
14122_132	ZNRF3	Hypothyroidism	Inverse variance weighted	121	0.0223824	0.0123375	0.0696503	175.904	119	0.0005451	0.0025509	0.00229808	0.269232	0.0217258	0.0175658	0.216153	-0.00417027	0.0269098	0.877106	No	Fail	Pass
4889_82	WNT7A	Hypothyroidism	Inverse variance weighted	121	0.0200181	0.0110377	0.0697377	144.613	119	0.0551696	0.00127729	0.00206653	0.537701	0.0113433	0.017776	0.523394	0.00658008	0.0243957	0.78784	No	True	Pass
16770_3	REG1B	Hypothyroidism	Inverse variance weighted	121	0.0197835	0.0109142	0.0698877	125.589	119	0.321863	-0.00319599	0.00202025	0.11631	0.0258286	0.0175064	0.140111	0.0531037	0.0236912	0.0268479	No	True	Pass
12814_17	RNPC3	Hypothyroidism	Inverse variance weighted	121	0.022267	0.0122846	0.069893	177.614	119	0.000401655	0.000909962	0.00229603	0.692579	0.0274088	0.0166165	0.0990482	0.0127627	0.0269646	0.636857	No	Fail	Pass
18863_176	CHST2	Hypothyroidism	Inverse variance weighted	121	0.0213487	0.0117785	0.0699063	164.952	119	0.00340934	0.00329719	0.00216768	0.130896	0.0147733	0.0169829	0.38436	-0.0129584	0.0254154	0.61109	No	Fail	Pass
7821_6	C1D	Hypothyroidism	Inverse variance weighted	121	0.020887	0.0115267	0.0699791	145.997	119	0.0469423	0.00424536	0.00211946	0.0474454	0.0200488	0.0167828	0.232243	-0.023382	0.0248608	0.348858	No	Fail	Fail
9899_28	KIF1C	Hypothyroidism	Inverse variance weighted	121	0.0210278	0.0116155	0.0702462	158.31	119	0.00929208	0.00347323	0.00214935	0.108754	0.00376593	0.0168256	0.822897	-0.0150978	0.0251577	0.549564	No	Fail	Pass
3440_7	GZMA	Hypothyroidism	Inverse variance weighted	121	0.0383172	0.0211814	0.0704503	486.849	119	5.58938e-46	0.00529635	0.00392942	0.18026	0.0122717	0.01985	0.53643	-0.0168209	0.0460331	0.715454	No	Fail	Pass
8104_21	IL10RA	Hypothyroidism	Inverse variance weighted	121	0.0214986	0.0118865	0.0705038	161.632	119	0.00568867	0.00285417	0.00221652	0.200356	0.0268569	0.0174637	0.124079	-0.00813901	0.0258895	0.753787	No	Fail	Pass
3078_1	PGF	Hypothyroidism	Inverse variance weighted	121	0.0209243	0.0115911	0.0710421	150.822	119	0.0258607	0.00353484	0.00214954	0.10272	0	0.0183331	1	-0.0159215	0.0251893	0.528551	No	Fail	Pass
13977_28	BARD1	Hypothyroidism	Inverse variance weighted	121	0.0214185	0.0118691	0.071145	162.588	119	0.00491944	0.00233212	0.00220725	0.292846	0.0222758	0.0173288	0.198627	-0.00280835	0.0258168	0.91356	No	Fail	Pass
12431_13	PELO	Hypothyroidism	Inverse variance weighted	121	0.018677	0.0103627	0.0714939	124.407	119	0.34886	0.00137465	0.00192921	0.477522	0.00111346	0.0174109	0.949009	0.00429659	0.0226965	0.850175	No	True	Pass
7754_11	JAG1	Hypothyroidism	Inverse variance weighted	121	0.0197577	0.0109658	0.0715836	137.385	119	0.119386	0.00324811	0.00203666	0.113405	0.0144737	0.0162482	0.373041	-0.0140565	0.0238384	0.556538	No	True	Pass
5063_12	CD244	Hypothyroidism	Inverse variance weighted	121	0.0241806	0.013424	0.0716559	207.043	119	1.03537e-06	0.000968462	0.00251411	0.700769	0.0125177	0.0184095	0.496531	0.0140315	0.0295914	0.636243	No	Fail	Pass
10638_1	TINF2	Hypothyroidism	Inverse variance weighted	121	0.0201295	0.0111916	0.0720781	147.889	119	0.037386	0.000165239	0.00209302	0.937207	-0.00372302	0.0183604	0.839312	0.0184106	0.0245021	0.453903	No	Fail	Pass
13532_25	CNEP1R1	Hypothyroidism	Inverse variance weighted	121	0.0217694	0.0121087	0.0722031	166.299	119	0.00275323	0.00302716	0.00225408	0.181838	0.0119059	0.0175388	0.497242	-0.0099121	0.0264984	0.709022	No	Fail	Pass
15386_7	FABP4	Hypothyroidism	Inverse variance weighted	121	0.0236299	0.0131482	0.0723044	182.247	119	0.00017143	0.00139696	0.0024558	0.570535	0.0238492	0.0187711	0.203897	0.00906933	0.0287933	0.753328	No	Fail	Pass
3356_50	CA7	Hypothyroidism	Inverse variance weighted	121	0.0212731	0.0118403	0.0723878	153.176	119	0.0189841	0.0051531	0.00216946	0.0191331	0.0188567	0.017979	0.294262	-0.0323537	0.0253907	0.205064	No	Fail	Fail
7943_16	CUZD1	Hypothyroidism	Inverse variance weighted	121	0.0200846	0.0111851	0.0725503	140.249	119	0.0892117	0.00221924	0.00209982	0.292711	0.0177421	0.0174444	0.309122	-0.00322216	0.0247245	0.896531	No	True	Pass
5623_11	CD300LF	Hypothyroidism	Inverse variance weighted	121	0.0206196	0.0114863	0.0726304	149.272	119	0.0314964	0.00373627	0.00212338	0.0810487	-0.00422885	0.0179056	0.813297	-0.0182545	0.0248548	0.464122	No	Fail	Pass
4785_30	SERPINA6	Hypothyroidism	Inverse variance weighted	121	0.0195077	0.0108732	0.0727951	136.017	119	0.136272	0.000645714	0.00203726	0.751835	0.0066865	0.0170136	0.694312	0.0127674	0.023903	0.594245	No	True	Pass
12785_49	ZBTB33	Hypothyroidism	Inverse variance weighted	121	0.0214609	0.0119626	0.0728135	164.912	119	0.00343087	0.0038875	0.00221279	0.0815192	0.0282881	0.0177857	0.111723	-0.0190978	0.0259545	0.463288	No	Fail	Pass
7130_4	LAIR2	Hypothyroidism	Inverse variance weighted	121	0.0211196	0.011778	0.0729512	161.053	119	0.00620558	0.00125604	0.00220333	0.56971	0.023402	0.0176901	0.185873	0.00807968	0.025744	0.754187	No	Fail	Pass
12612_37	PSMB1	Hypothyroidism	Inverse variance weighted	121	0.0192232	0.0107286	0.0731701	130.954	119	0.213827	0.0035126	0.00198139	0.0788209	-0.000306474	0.0168818	0.985516	-0.0174732	0.0232714	0.45423	No	True	Pass
8044_90	XG	Hypothyroidism	Inverse variance weighted	121	0.020648	0.0115269	0.0732466	155.529	119	0.0137759	3.76801e-06	0.00214966	0.998604	0.0134019	0.0181138	0.45938	0.0206087	0.0252438	0.415912	No	Fail	Pass
13459_30	TOR4A	Hypothyroidism	Inverse variance weighted	121	0.0203189	0.0113431	0.0732467	147.319	119	0.0400731	0.00225803	0.0021183	0.288597	-0.00572534	0.0171962	0.739178	-0.00333286	0.0249165	0.893817	No	Fail	Pass
13027_20	CBX7	Hypothyroidism	Inverse variance weighted	121	0.0202409	0.0113079	0.073458	145.559	119	0.0494302	0.0034924	0.00208029	0.0958152	-0.0050475	0.0179071	0.778043	-0.016257	0.0244664	0.507681	No	Fail	Pass
18228_30	NOP16	Hypothyroidism	Inverse variance weighted	121	0.0207272	0.0115836	0.0735569	153.472	119	0.0182453	0.00306222	0.00215169	0.157303	-0.0158287	0.0185992	0.394748	-0.0112448	0.0252534	0.656927	No	Fail	Pass
11422_2	DLX3	Hypothyroidism	Inverse variance weighted	121	0.0196706	0.0109931	0.0735575	139.267	119	0.0988005	0.000498499	0.00205637	0.808875	0.0165131	0.0179817	0.358445	0.0144652	0.024143	0.550212	No	True	Pass
19142_39	DNMT3L	Hypothyroidism	Inverse variance weighted	121	0.0203529	0.0113758	0.0735919	146.352	119	0.0450099	0.00177666	0.00212398	0.404563	0.0285261	0.017273	0.0986407	0.00184954	0.0248807	0.940868	No	Fail	Pass
9859_180	SAT1	Hypothyroidism	Inverse variance weighted	121	0.0208736	0.0116687	0.0736368	160.296	119	0.00694791	0.00363768	0.00215875	0.0945922	-0.00367573	0.0171763	0.830546	-0.0169412	0.0252526	0.503604	No	Fail	Pass
9885_41	RAP2A	Hypothyroidism	Inverse variance weighted	121	0.0183822	0.0102769	0.0736646	124.615	119	0.344031	-0.00167205	0.00192052	0.385712	0.0251298	0.0173599	0.147734	0.0357406	0.0224354	0.113803	No	True	Pass
18833_76	PEA15	Hypothyroidism	Inverse variance weighted	121	0.0199199	0.0111406	0.0737703	138.464	119	0.107218	0.0011148	0.00208825	0.594443	0.0224457	0.0178639	0.208942	0.00827925	0.0245015	0.736028	No	True	Pass
7132_55	C1QL4	Hypothyroidism	Inverse variance weighted	121	0.0215046	0.0120272	0.0737771	164.115	119	0.00388656	0.00308429	0.00222419	0.168124	0.0193079	0.0176206	0.273183	-0.0106766	0.0261174	0.683425	No	Fail	Pass
9106_87	LYSMD4	Hypothyroidism	Inverse variance weighted	121	0.0193455	0.0108208	0.073808	134.528	119	0.156587	0.00162056	0.00202487	0.425116	0.0168393	0.0170037	0.322012	0.00250277	0.0236712	0.915974	No	True	Pass
7826_1	DCLK3	Hypothyroidism	Inverse variance weighted	121	0.0191562	0.0107178	0.0738841	131.561	119	0.203251	0.00311213	0.00197252	0.117279	0.0211006	0.016852	0.21053	-0.0133704	0.0232051	0.56558	No	True	Pass
16300_4	TREM2	Hypothyroidism	Inverse variance weighted	121	0.0204098	0.0114193	0.0738885	151.365	119	0.0241054	0.000649495	0.00213599	0.761604	-0.0141284	0.0169203	0.403719	0.0136313	0.025067	0.5876	No	Fail	Pass
10003_15	ZNF41	Hypothyroidism	Inverse variance weighted	121	0.0222095	0.0124274	0.0739154	183.561	119	0.000133786	0.00151138	0.00232664	0.517206	0.0265777	0.017433	0.127368	0.00642203	0.0273102	0.814495	No	Fail	Pass
9070_1	C17orf67	Hypothyroidism	Inverse variance weighted	121	0.0195321	0.0109351	0.0740678	139.065	119	0.100864	0.000692592	0.00204938	0.735995	0.0184061	0.0174625	0.291865	0.0122807	0.0241012	0.611313	No	True	Pass
3616_3	GNS	Hypothyroidism	Inverse variance weighted	121	0.0204629	0.0114578	0.0741105	150.317	119	0.0275909	0.0023989	0.00214092	0.264758	-0.00365636	0.0165594	0.825246	-0.00452034	0.0250627	0.857176	No	Fail	Pass
5456_59	CNDP1	Hypothyroidism	Inverse variance weighted	121	-0.0195914	0.0109828	0.0744509	126.897	119	0.293238	0.000528577	0.00206469	0.798387	-0.0205658	0.0174527	0.238646	-0.0250915	0.0241483	0.300884	No	True	Pass
13403_5	ETV5	Hypothyroidism	Inverse variance weighted	121	0.0198872	0.0111498	0.0744826	146.63	119	0.0435372	0.0012466	0.00208269	0.550609	0.0214675	0.0167733	0.200594	0.00687378	0.0244474	0.779071	No	Fail	Pass
9361_7	PCDHAC2	Hypothyroidism	Inverse variance weighted	121	0.0201099	0.0112812	0.0746511	148.959	119	0.0327512	-0.000371732	0.0020956	0.859506	0.0124566	0.019216	0.516828	0.0239772	0.0245679	0.331067	No	Fail	Pass
17451_13	BCL2L11	Hypothyroidism	Inverse variance weighted	121	0.0194999	0.0109472	0.0748678	137.008	119	0.123878	0.00414688	0.00201597	0.0418705	0.000866853	0.0174005	0.960268	-0.0238641	0.0236878	0.315765	No	True	Fail
4904_7	CASP2	Hypothyroidism	Inverse variance weighted	121	0.0212845	0.0119494	0.0748756	162.597	119	0.00491288	0.00198201	0.00223654	0.3773	-0.00361253	0.0178572	0.839681	0.000459188	0.0263682	0.986135	No	Fail	Pass
15486_126	AOC1	Hypothyroidism	Inverse variance weighted	121	-0.0200113	0.0112526	0.0753432	153.031	119	0.0193557	0.00525013	0.00204139	0.0113465	-0.0080975	0.0182315	0.656935	-0.0750036	0.0240452	0.00227459	No	Fail	Fail
9398_30	GALP	Hypothyroidism	Inverse variance weighted	121	0.0198924	0.0111882	0.075407	145.545	119	0.0495118	0.00224781	0.00208093	0.28224	0.00790748	0.0190449	0.677995	-0.00343975	0.024322	0.887773	No	Fail	Pass
6430_36	FAM19A2	Hypothyroidism	Inverse variance weighted	121	0.0222381	0.012509	0.0754409	177.068	119	0.000443002	0.00433762	0.00230749	0.0625813	0.0111865	0.0185834	0.547198	-0.0228927	0.0270119	0.398416	No	Fail	Pass
8941_4	NLGN3	Hypothyroidism	Inverse variance weighted	121	0.0191609	0.010779	0.0754665	136.8	119	0.126403	0.0013659	0.00202284	0.500834	0.0094626	0.0168001	0.573266	0.00488942	0.0237365	0.837153	No	True	Pass
9923_6	SOS1	Hypothyroidism	Inverse variance weighted	121	0.0207558	0.0116765	0.0754739	156.907	119	0.0113553	0.00291942	0.0021673	0.180531	0.00398292	0.0174236	0.819185	-0.00976321	0.0254704	0.702169	No	Fail	Pass
19437_61	VEGFA	Hypothyroidism	Inverse variance weighted	121	0.0240819	0.0135522	0.0755724	178.985	119	0.000313379	0.00415141	0.00250665	0.100324	-0.00876228	0.0180012	0.626428	-0.0192077	0.0293982	0.514784	No	Fail	Pass
19109_32	TCEAL8	Hypothyroidism	Inverse variance weighted	121	0.0206777	0.0116391	0.0756386	155.364	119	0.0140936	0.00377724	0.00215039	0.0815687	0.00681796	0.0166706	0.682553	-0.0186738	0.0252	0.46014	No	Fail	Pass
3081_70	ULBP1	Hypothyroidism	Inverse variance weighted	121	0.0207423	0.0116769	0.0756735	152.478	119	0.0208307	0.00383799	0.00216347	0.0786213	-0.00110242	0.0170185	0.948351	-0.0192239	0.0253279	0.449353	No	Fail	Pass
17774_38	SNRPD3	Hypothyroidism	Inverse variance weighted	121	0.0203894	0.0114785	0.0756806	150.637	119	0.0264832	0.00373141	0.00210491	0.0788335	0.0125326	0.0178808	0.483368	-0.0181395	0.0245321	0.461109	No	Fail	Pass
15582_25	FCN1	Hypothyroidism	Inverse variance weighted	121	0.0192422	0.0108476	0.0760854	126.002	119	0.312669	-0.000410566	0.00202754	0.839876	0.0108368	0.0186798	0.561826	0.0234966	0.0236649	0.32278	No	True	Pass
15544_25	KLK14	Hypothyroidism	Inverse variance weighted	121	-0.0249161	0.0140471	0.0761045	196.286	119	1.05799e-05	0.00197794	0.00260327	0.448884	0.0192241	0.0200942	0.33872	-0.0456189	0.0306672	0.139516	No	Fail	Pass
9889_42	AFAP1L1	Hypothyroidism	Inverse variance weighted	121	0.0217259	0.0122541	0.076236	175.961	119	0.000539586	0.000558418	0.00229777	0.808404	0.00933502	0.0175963	0.595758	0.0159203	0.0268706	0.554654	No	Fail	Pass
2911_27	MDK	Hypothyroidism	Inverse variance weighted	121	0.0230196	0.0129913	0.0764068	183.835	119	0.000126997	0.0019618	0.00242703	0.420522	0.019532	0.0189422	0.302477	0.00260873	0.0284056	0.926981	No	Fail	Pass
11546_7	CYGB	Hypothyroidism	Inverse variance weighted	121	0.020565	0.0116116	0.0765483	160.728	119	0.00651486	0.00241458	0.00216612	0.267223	-0.00526355	0.0171019	0.758253	-0.00449228	0.0252954	0.859345	No	Fail	Pass
14587_16	GDF11	Hypothyroidism	Inverse variance weighted	121	0.0213561	0.0120654	0.0767216	173.985	119	0.00076327	0.00189696	0.00225295	0.401483	0.0246885	0.0180751	0.171975	0.00156182	0.026431	0.952979	No	Fail	Pass
6965_19	CNTNAP2	Hypothyroidism	Inverse variance weighted	121	0.0228185	0.0129029	0.0769793	192.568	119	2.27638e-05	0.00406736	0.00238269	0.0904222	0.0285599	0.0178418	0.109437	-0.0195463	0.0279247	0.485316	No	Fail	Pass
6281_51	ST3GAL2	Hypothyroidism	Inverse variance weighted	121	0.0218022	0.012329	0.0770004	179.131	119	0.000305124	0.000214978	0.0023117	0.926063	0.0115181	0.0163308	0.480626	0.0195612	0.0270921	0.471695	No	Fail	Pass
17835_28	ANXA13	Hypothyroidism	Inverse variance weighted	121	0.0212308	0.0120109	0.0771239	164.728	119	0.00353134	0.00264674	0.00223151	0.237956	0.0227759	0.0174944	0.192951	-0.00642623	0.0262204	0.806813	No	Fail	Pass
10514_5	PTGDS	Hypothyroidism	Inverse variance weighted	121	0.0221172	0.0125155	0.0771981	169.729	119	0.00157362	0.000261707	0.00234201	0.911214	0.0153446	0.0193705	0.428263	0.019396	0.0274035	0.480457	No	Fail	Pass
8834_58	CANX	Hypothyroidism	Inverse variance weighted	121	0.0208862	0.0118361	0.0776274	156.218	119	0.0125139	0.00545068	0.0021576	0.0128413	0.00750807	0.0171509	0.661555	-0.0359348	0.0252976	0.158082	No	Fail	Fail
9121_28	FUT2	Hypothyroidism	Inverse variance weighted	121	0.0206365	0.0117065	0.0779287	158.039	119	0.00966175	0.00231712	0.00217963	0.289897	0.0257614	0.0178658	0.149319	-0.00354811	0.0255819	0.889925	No	Fail	Pass
6594_64	SAYSD1	Hypothyroidism	Inverse variance weighted	121	0.0210179	0.0119284	0.078067	158.374	119	0.00920589	0.00345067	0.00220144	0.119662	0.00512606	0.0170284	0.763392	-0.0149605	0.0258347	0.563626	No	Fail	Pass
10825_12	VSIG10	Hypothyroidism	Inverse variance weighted	121	0.0177934	0.0101007	0.078137	110.828	119	0.691074	0.00233287	0.00189068	0.219681	0.013438	0.0171439	0.433136	-0.0064066	0.0220612	0.772015	No	True	Pass
18303_39	NRGN	Hypothyroidism	Inverse variance weighted	121	-0.0183939	0.0104431	0.0781806	126.05	119	0.311604	0.000428263	0.00195671	0.827127	-0.0188938	0.0175532	0.28176	-0.0228681	0.0229743	0.321573	No	True	Pass
16618_7	CD69	Hypothyroidism	Inverse variance weighted	121	0.0200307	0.0113747	0.0782402	145.816	119	0.0479556	-0.00206497	0.00212561	0.333283	0.0263223	0.0170445	0.122509	0.0415359	0.0248893	0.0977805	No	Fail	Pass
6451_64	ASPN	Hypothyroidism	Inverse variance weighted	121	-0.0215159	0.0122223	0.078342	158.778	119	0.00868319	0.00567798	0.00223065	0.0121923	-0.0351907	0.018425	0.0561413	-0.0807586	0.0261638	0.00251851	No	Fail	Fail
8067_21	KCNE3	Hypothyroidism	Inverse variance weighted	121	0.0204367	0.0116106	0.0783787	161.009	119	0.00624739	-0.000294281	0.00217535	0.892619	0.0324076	0.0166348	0.0513926	0.0235044	0.0254983	0.358497	No	Fail	Pass
14337_1	TRAPPC3	Hypothyroidism	Inverse variance weighted	121	-0.03178	0.0180644	0.0785332	316.421	119	7.71987e-20	0.0103976	0.00325314	0.00178375	-0.0117341	0.0196262	0.54992	-0.140016	0.0380768	0.000355255	No	Fail	Fail
8877_22	EVA1C	Hypothyroidism	Inverse variance weighted	121	0.0195647	0.0111219	0.0785562	138.874	119	0.10286	0.00338111	0.00206207	0.103715	0.00895355	0.0180598	0.620055	-0.0158406	0.0242535	0.514936	No	True	Pass
19357_11	VAMP7	Hypothyroidism	Inverse variance weighted	121	0.0183872	0.0104535	0.0785873	122.233	119	0.400962	-0.000980473	0.00196436	0.618608	0.0116295	0.0183354	0.525907	0.0285879	0.0229703	0.215739	No	True	Pass
5112_73	CD200	Hypothyroidism	Inverse variance weighted	121	0.0188432	0.010721	0.0788157	131.766	119	0.199759	0.00246028	0.00199224	0.219288	0.0094643	0.0167893	0.572951	-0.00671842	0.0232997	0.773582	No	True	Pass
4267_81	PES1	Hypothyroidism	Inverse variance weighted	121	0.0200819	0.011426	0.0788232	150.938	119	0.0254772	0.00150607	0.00212673	0.480228	-0.00403717	0.0185758	0.827948	0.00440251	0.0249263	0.860106	No	Fail	Pass
9360_33	EDIL3	Hypothyroidism	Inverse variance weighted	121	-0.0234627	0.0133503	0.0788391	192.859	119	2.14548e-05	0.00116841	0.0024961	0.640574	-0.00463872	0.0185643	0.802685	-0.0355805	0.0291472	0.224607	No	Fail	Pass
11375_49	FOXL2	Hypothyroidism	Inverse variance weighted	121	0.0211607	0.0120407	0.0788446	167.295	119	0.00234578	0.0026637	0.00224177	0.237116	0.0150275	0.0171481	0.380847	-0.0067076	0.0263547	0.799539	No	Fail	Pass
9513_9	FGF22	Hypothyroidism	Inverse variance weighted	121	0.0199291	0.0113425	0.0789123	143.767	119	0.0607618	0.004787	0.00208154	0.0232062	-0.0190605	0.01787	0.286146	-0.0298303	0.0243387	0.222758	No	True	Fail
9829_91	SULT2A1	Hypothyroidism	Inverse variance weighted	121	0.0204952	0.0116683	0.0790056	158.902	119	0.00852804	0.00343296	0.00216952	0.116222	0.0131459	0.0170129	0.439699	-0.0149281	0.0252115	0.554895	No	Fail	Pass
5117_14	ROBO3	Hypothyroidism	Inverse variance weighted	121	0.020328	0.0115864	0.0793506	155.724	119	0.0134064	0.00275284	0.00215709	0.204377	0.0112873	0.0169783	0.506176	-0.00830644	0.0252387	0.742647	No	Fail	Pass
18918_86	PDE4A	Hypothyroidism	Inverse variance weighted	121	0.020351	0.0116014	0.0793988	153.563	119	0.0180228	0.00116498	0.00217412	0.593069	0.00116461	0.0186804	0.950289	0.00810132	0.0256517	0.752693	No	Fail	Pass
11147_17	TREML1	Hypothyroidism	Inverse variance weighted	121	0.0190692	0.0108756	0.0795348	133.074	119	0.178411	0.0015087	0.00203908	0.460823	0.00110252	0.0170964	0.948581	0.00334925	0.0238773	0.888684	No	True	Pass
2619_72	TACSTD2	Hypothyroidism	Inverse variance weighted	121	0.0199773	0.0113981	0.0796572	143.747	119	0.0609002	0.00385755	0.00211245	0.0703416	0.0203958	0.0189526	0.28186	-0.0202282	0.0247425	0.415248	No	True	Pass
9543_131	COG8	Hypothyroidism	Inverse variance weighted	121	0.0196288	0.0112144	0.0800628	144.208	119	0.0577943	0.00380558	0.00207029	0.0685288	0.0161956	0.0166592	0.330966	-0.0198992	0.0242019	0.412598	No	True	Pass
6440_31	MFAP5	Hypothyroidism	Inverse variance weighted	121	-0.0185965	0.0106247	0.0800645	120.612	119	0.441493	0.00369649	0.00196198	0.0619969	-0.0341337	0.0174326	0.0502254	-0.0570005	0.0229353	0.0143343	No	True	Pass
8340_9	DEFB110	Hypothyroidism	Inverse variance weighted	121	0.0198622	0.0113527	0.0801955	150.22	119	0.0279347	0.000755461	0.00212733	0.723127	0.0136028	0.0165868	0.412161	0.0119957	0.0249102	0.631004	No	Fail	Pass
8002_27	TMPRSS5	Hypothyroidism	Inverse variance weighted	121	0.0207462	0.0118698	0.0804975	158.118	119	0.00955236	0.00383854	0.00218831	0.0819867	0.0150597	0.0174831	0.389027	-0.0192184	0.0256434	0.455065	No	Fail	Pass
8326_63	SIGIRR	Hypothyroidism	Inverse variance weighted	121	0.0194371	0.0111217	0.080521	176.606	119	0.000481196	0.0038792	0.00203596	0.0591485	0.0178176	0.0155172	0.250865	-0.0210719	0.0239386	0.380501	No	Fail	Pass
19296_51	MYL7	Hypothyroidism	Inverse variance weighted	121	-0.0181854	0.0104116	0.0806986	114.955	119	0.587789	0.00276937	0.00192717	0.153338	-0.013896	0.0172016	0.419189	-0.0469409	0.0225572	0.0395813	No	True	Pass
8951_162	CSPG4	Hypothyroidism	Inverse variance weighted	121	0.0220729	0.0126433	0.0808433	182.274	119	0.000170539	0.00430058	0.00232218	0.0665105	0.00143026	0.0179355	0.93644	-0.0223477	0.0270555	0.41046	No	Fail	Pass
6123_69	TP53	Hypothyroidism	Inverse variance weighted	121	0.0202576	0.0116061	0.0809106	157.399	119	0.0105892	0.000252803	0.00217245	0.907557	0.0151321	0.0176702	0.391798	0.017624	0.025456	0.490076	No	Fail	Pass
12854_3	TEAD3	Hypothyroidism	Inverse variance weighted	121	0.0185608	0.0106363	0.0809783	131.727	119	0.200413	0.00172254	0.00199652	0.389999	0.0303572	0.0159066	0.0563309	0.000663058	0.0233175	0.977362	No	True	Pass
9199_6	UBE2G2	Hypothyroidism	Inverse variance weighted	121	-0.0314959	0.0180603	0.0811704	321.5	119	1.53273e-20	0.0101842	0.00326855	0.00229952	-0.00372833	0.0193116	0.846911	-0.137888	0.0383413	0.00047107	No	Fail	Fail
6496_60	DLK1	Hypothyroidism	Inverse variance weighted	121	0.0224176	0.0128667	0.0814555	169.565	119	0.00161697	0.00105456	0.00241457	0.663084	0.0181773	0.0186061	0.328592	0.0114131	0.0283113	0.687576	No	Fail	Pass
7127_3	APOA2	Hypothyroidism	Inverse variance weighted	121	0.0208964	0.0120153	0.082008	156.444	119	0.0121226	0.000661512	0.00224807	0.769074	0.0109571	0.018255	0.548357	0.0140093	0.02633	0.595672	No	Fail	Pass
13085_18	GLP1R	Hypothyroidism	Inverse variance weighted	121	0.0204011	0.01174	0.0822575	156.4	119	0.0121982	0.00338033	0.00217328	0.122506	0.0108048	0.0176377	0.540143	-0.0149611	0.0255559	0.559368	No	Fail	Pass
19143_38	CYB5R2	Hypothyroidism	Inverse variance weighted	121	-0.0205144	0.0118144	0.0824958	143.126	119	0.065305	0.0019598	0.00219794	0.374379	-0.0377688	0.0189571	0.046335	-0.0409483	0.0257877	0.114963	No	True	Pass
16536_3	HMGA1	Hypothyroidism	Inverse variance weighted	121	0.019814	0.0114141	0.0825777	155.102	119	0.0146136	0.000990433	0.0021369	0.643859	0.0150189	0.0176758	0.395498	0.00959555	0.0248435	0.700008	No	Fail	Pass
7894_155	FGF3	Hypothyroidism	Inverse variance weighted	121	0.0192492	0.0110913	0.0826485	136.449	119	0.130763	0.00453081	0.00203737	0.0280457	0.00201359	0.017308	0.907384	-0.0282325	0.0239786	0.241384	No	True	Fail
7897_75	DLG3	Hypothyroidism	Inverse variance weighted	121	0.0200961	0.0115857	0.0828194	141.742	119	0.0760647	0.00262112	0.00215731	0.226775	0.0214636	0.0175431	0.221149	-0.00717567	0.0252492	0.776756	No	True	Pass
2843_13	SPINT2	Hypothyroidism	Inverse variance weighted	121	0.0194553	0.011219	0.0828925	149.857	119	0.0292547	0.000601565	0.0020908	0.774062	0.0136216	0.0169572	0.421804	0.0131718	0.024572	0.592926	No	Fail	Pass
12875_28	UBTD2	Hypothyroidism	Inverse variance weighted	121	0.0195803	0.0112918	0.0829134	145.336	119	0.0507352	0.0031255	0.00209505	0.138384	0.00937979	0.0169156	0.579233	-0.0129644	0.0245379	0.598245	No	True	Pass
11646_4	CHST9	Hypothyroidism	Inverse variance weighted	121	0.0197591	0.0114016	0.0830937	141.747	119	0.0760173	0.00246055	0.00211961	0.248026	0.00789115	0.0172384	0.64712	-0.00579852	0.0247858	0.81543	No	True	Pass
13375_48	SYNGR3	Hypothyroidism	Inverse variance weighted	121	0.0194639	0.0112321	0.0831182	144.147	119	0.058194	0.000364449	0.00212	0.8638	0.0196948	0.0168181	0.241581	0.0155945	0.0251755	0.536817	No	True	Pass
19329_31	HIPK3	Hypothyroidism	Inverse variance weighted	121	0.0199935	0.0115567	0.0836236	153.253	119	0.018788	0.0014318	0.00215672	0.508054	0.0161244	0.0184617	0.382447	0.00518999	0.0251279	0.83672	No	Fail	Pass
5110_84	NRXN1	Hypothyroidism	Inverse variance weighted	121	0.0185271	0.0107127	0.083729	135.04	119	0.149369	0.00119622	0.00200824	0.552537	0.0134626	0.0167799	0.422375	0.00602577	0.0235766	0.798715	No	True	Pass
19174_141	GOLGA7	Hypothyroidism	Inverse variance weighted	121	0.0193595	0.0111961	0.0837867	137.396	119	0.119264	0.00373632	0.00206627	0.0730946	-0.00536534	0.0182282	0.768496	-0.019579	0.0242226	0.420534	No	True	Pass
9021_1	HAVCR1	Hypothyroidism	Inverse variance weighted	121	0.0196156	0.0113501	0.0839456	142.49	119	0.0700814	-0.00410727	0.00209081	0.0518097	0.0367165	0.0171129	0.031909	0.0623137	0.0244593	0.0121194	No	True	Pass
11837_7	TNFRSF18	Hypothyroidism	Inverse variance weighted	121	0.0180196	0.0104301	0.0840519	128.108	119	0.267976	0.000241201	0.00194274	0.901402	0.0360431	0.0166757	0.0306632	0.0155106	0.0227607	0.496901	No	True	Pass
10756_34	UCN3	Hypothyroidism	Inverse variance weighted	121	0.0205002	0.0118661	0.0840561	168.367	119	0.00197017	0.00155718	0.00221912	0.484229	0.00292297	0.0180158	0.871113	0.00432272	0.0259404	0.867936	No	Fail	Pass
3298_52	CNTN4	Hypothyroidism	Inverse variance weighted	121	-0.0194622	0.0112674	0.0841142	119.567	119	0.468145	0.00555612	0.00204747	0.00764314	-0.0257999	0.0183379	0.159452	-0.0774323	0.024019	0.00163286	No	True	Fail
7932_23	SYT8	Hypothyroidism	Inverse variance weighted	121	0.0195318	0.0113094	0.0841615	153.141	119	0.0190719	8.55719e-05	0.00211581	0.967807	0.015192	0.0173365	0.380868	0.0186437	0.0247213	0.452245	No	Fail	Pass
11825_27	PPARGC1A	Hypothyroidism	Inverse variance weighted	121	0.0185787	0.0107591	0.0842057	135.47	119	0.143498	0.00232067	0.00200435	0.249256	0.00944552	0.0172891	0.58484	-0.0054923	0.0234019	0.81485	No	True	Pass
8409_3	RSPO2	Hypothyroidism	Inverse variance weighted	121	0.018923	0.0109613	0.0842859	143.965	119	0.0594131	0.00230196	0.00203945	0.26129	0.0043004	0.0171358	0.801844	-0.00510799	0.0239409	0.831413	No	True	Pass
9114_84	UMODL1	Hypothyroidism	Inverse variance weighted	121	0.0201982	0.0117113	0.0845869	156.418	119	0.0121676	0.00253314	0.00217466	0.246413	0.0267179	0.0178875	0.135264	-0.00631382	0.0255886	0.805532	No	Fail	Pass
5583_62	RYK	Hypothyroidism	Inverse variance weighted	121	0.0194656	0.0112884	0.084638	142.059	119	0.0734786	0.00220566	0.00215046	0.30713	0.0128025	0.0168965	0.448629	-0.00416567	0.0256556	0.871291	No	True	Pass
8825_4	PILRA	Hypothyroidism	Inverse variance weighted	121	0.0193023	0.0111983	0.0847657	144.469	119	0.0560903	0.00179617	0.00209428	0.392806	0.0245615	0.0175542	0.161759	0.000562513	0.0245581	0.981764	No	True	Pass
5611_56	DEFB108B	Hypothyroidism	Inverse variance weighted	121	0.0199161	0.0115582	0.0848679	158.097	119	0.00958192	0.00220946	0.00215193	0.306629	0.0134033	0.0170232	0.431074	-0.00301533	0.0251467	0.904757	No	Fail	Pass
7981_230	B3GALT6	Hypothyroidism	Inverse variance weighted	121	0.0194077	0.011273	0.0851391	145.523	119	0.0496362	0.00300146	0.00209397	0.15437	0.0202814	0.0169019	0.230161	-0.0118105	0.0245013	0.630665	No	Fail	Pass
19291_2	CASQ2	Hypothyroidism	Inverse variance weighted	121	0.0197445	0.0114726	0.0852487	153.331	119	0.0185946	0.00322706	0.00214015	0.13424	0.00236512	0.0167643	0.887806	-0.0139434	0.0250874	0.579396	No	Fail	Pass
5731_1	SPINK6	Hypothyroidism	Inverse variance weighted	121	0.0213971	0.0124345	0.0852901	185.417	119	9.38248e-05	0.00231232	0.00231521	0.319942	0.0100331	0.0169582	0.554091	-0.00261988	0.0270718	0.923068	No	Fail	Pass
13940_19	IFI16	Hypothyroidism	Inverse variance weighted	121	0.0203156	0.0118228	0.0857351	157.863	119	0.0099096	0.00262566	0.00219861	0.234762	-0.0124513	0.0178928	0.486502	-0.00698228	0.0257251	0.786539	No	Fail	Pass
11149_3	TLR1	Hypothyroidism	Inverse variance weighted	121	0.0185503	0.0108043	0.0859905	137.755	119	0.115105	0.00340564	0.00198004	0.088035	-0.000481371	0.0175628	0.978134	-0.0165166	0.0230331	0.47473	No	True	Pass
16551_14	STAT5B	Hypothyroidism	Inverse variance weighted	121	-0.0225111	0.0131116	0.0860012	185.797	119	8.72038e-05	0.0059255	0.0024016	0.0150359	-0.0309105	0.0186632	0.0976766	-0.0840946	0.0280697	0.00333027	No	Fail	Fail
8852_10	SUN3	Hypothyroidism	Inverse variance weighted	121	0.0207392	0.0120811	0.0860411	164.615	119	0.00359458	0.00454738	0.00222151	0.0428628	0.0127144	0.0176114	0.470329	-0.0266356	0.0260348	0.308347	No	Fail	Fail
9326_33	ITIH2	Hypothyroidism	Inverse variance weighted	121	-0.0192271	0.0112053	0.0861824	133.604	119	0.170222	0.00399335	0.00207306	0.0564512	-0.0315807	0.0178318	0.0765558	-0.0610147	0.0243594	0.0136059	No	True	Pass
7921_65	FJX1	Hypothyroidism	Inverse variance weighted	121	0.0267196	0.0155848	0.0864426	260.556	119	1.3787e-12	0.000837951	0.00291606	0.774338	0.0140523	0.0197343	0.476419	0.0180032	0.0341298	0.598834	No	Fail	Pass
13580_2	UAP1	Hypothyroidism	Inverse variance weighted	121	0.0201241	0.0117394	0.0864835	162.582	119	0.00492352	0.00190734	0.00218697	0.38489	0.008768	0.0173104	0.612495	0.000380973	0.025506	0.988108	No	Fail	Pass
5756_66	PAPPA2	Hypothyroidism	Inverse variance weighted	121	0.0202923	0.0118382	0.0865018	162.25	119	0.00517929	0.003908	0.00216705	0.0738592	-0.000200414	0.0173739	0.990796	-0.0197439	0.0251084	0.433227	No	Fail	Pass
12626_6	SENP7	Hypothyroidism	Inverse variance weighted	121	0.0189374	0.0110506	0.0865838	139.857	119	0.092952	0.00309912	0.00205099	0.13343	0.00638637	0.0171848	0.710169	-0.0134711	0.0241005	0.577244	No	True	Pass
6605_17	IGFALS	Hypothyroidism	Inverse variance weighted	121	-0.0193563	0.0112975	0.0866521	138.734	119	0.104326	0.000506886	0.00211653	0.811139	-0.0242429	0.0176846	0.170422	-0.0246408	0.0248103	0.322643	No	True	Pass
11390_24	CA8	Hypothyroidism	Inverse variance weighted	121	0.0234817	0.0137097	0.0867519	221.132	119	3.94859e-08	-0.00141253	0.00255947	0.582064	0.0251181	0.0173248	0.147104	0.0381869	0.0299838	0.205293	No	Fail	Pass
17850_42	KLF4	Hypothyroidism	Inverse variance weighted	121	0.0202343	0.0118155	0.0868019	158.561	119	0.0089611	0.00303706	0.00221122	0.172185	0.013122	0.0172847	0.44775	-0.0117459	0.0260908	0.653391	No	Fail	Pass
7982_10	MRPL32	Hypothyroidism	Inverse variance weighted	121	0.0200935	0.0117368	0.0868961	163.144	119	0.00451697	0.00137803	0.00218866	0.53015	0.0110553	0.0181534	0.542528	0.00572356	0.0256777	0.823995	No	Fail	Pass
2278_61	TIMP2	Hypothyroidism	Inverse variance weighted	121	-0.0184571	0.0107812	0.0869008	119.438	119	0.471471	0.00337599	0.00200231	0.0944069	-0.0314468	0.0178915	0.0788098	-0.0535912	0.0234244	0.0239128	No	True	Pass
13517_3	PTCHD3	Hypothyroidism	Inverse variance weighted	121	0.0193138	0.0112833	0.0869502	147.018	119	0.0415564	0.0029148	0.00210358	0.16845	0.0297285	0.0175506	0.0902901	-0.0110178	0.0246073	0.655152	No	Fail	Pass
15389_1	FXN	Hypothyroidism	Inverse variance weighted	121	0.0194067	0.0113416	0.0870623	145.84	119	0.0478197	0.0058188	0.00207613	0.00591807	0.0013881	0.0164302	0.932671	-0.0407822	0.0241426	0.093796	No	Fail	Fail
15322_35	CRADD	Hypothyroidism	Inverse variance weighted	121	-0.0175759	0.0102734	0.0871137	120.202	119	0.451897	0.00184636	0.00190783	0.335118	-0.042319	0.0172637	0.0142333	-0.0368544	0.0224147	0.102773	No	True	Pass
7196_21	IFNW1	Hypothyroidism	Inverse variance weighted	121	0.0167863	0.00981242	0.0871333	120.192	119	0.452154	0.000335849	0.00183186	0.854845	0.00169269	0.0173129	0.922114	0.0133414	0.0212158	0.530657	No	True	Pass
10816_150	PILRA	Hypothyroidism	Inverse variance weighted	121	0.0145221	0.00849274	0.0872756	150.541	119	0.0268109	0.00169395	0.0015867	0.287864	0.0188526	0.0133783	0.158779	-0.00300552	0.0184821	0.871095	No	Fail	Pass
13694_24	CRLF2	Hypothyroidism	Inverse variance weighted	121	0.0197454	0.0115475	0.0872805	161.36	119	0.0059261	-0.00071286	0.00215918	0.741865	0.0199302	0.0164462	0.225574	0.027198	0.0253751	0.285961	No	Fail	Pass
2750_3	APOA1	Hypothyroidism	Inverse variance weighted	121	-0.0183846	0.0107529	0.0873138	126.641	119	0.298713	0.00182897	0.00201445	0.365755	-0.0440031	0.0173415	0.0111666	-0.0374105	0.0235568	0.114918	No	True	Pass
6497_10	RS1	Hypothyroidism	Inverse variance weighted	121	0.0198516	0.0116209	0.087588	154.713	119	0.0154161	0.00270654	0.00216323	0.213331	0.0225023	0.0168625	0.182054	-0.00836881	0.0253606	0.741986	No	Fail	Pass
9018_38	PCDH10	Hypothyroidism	Inverse variance weighted	121	0.0192874	0.0112944	0.0876926	144.868	119	0.0535722	-0.00177373	0.00210426	0.400963	0.0222064	0.0172958	0.199171	0.0377299	0.0246287	0.128189	No	True	Pass
8253_2	POMGNT1	Hypothyroidism	Inverse variance weighted	121	0.0194494	0.0113898	0.0877074	151.01	119	0.0252411	0.00243897	0.00212483	0.253337	0.015287	0.0173921	0.379422	-0.00597667	0.024901	0.81073	No	Fail	Pass
6399_52	DEFB107A	Hypothyroidism	Inverse variance weighted	121	0.020884	0.0122358	0.0878592	167.897	119	0.00212722	0.00411582	0.00225874	0.0709398	0.0176482	0.0177368	0.319734	-0.0220839	0.0265126	0.406537	No	Fail	Pass
8959_61	ADAM17	Hypothyroidism	Inverse variance weighted	121	0.0205292	0.0120343	0.08803	162.553	119	0.00494593	0.00389504	0.00222416	0.0824813	-0.0022198	0.0190263	0.907121	-0.019925	0.0259999	0.444988	No	Fail	Pass
11264_33	XDH	Hypothyroidism	Inverse variance weighted	121	0.0188009	0.0110244	0.088122	145.34	119	0.0507097	0.00030562	0.00206257	0.882456	0.0269868	0.0177204	0.127778	0.0156251	0.0241227	0.518405	No	True	Pass
19341_36	ACBD6	Hypothyroidism	Inverse variance weighted	121	-0.0191271	0.0112208	0.0882668	135.936	119	0.137331	0.000796063	0.00209576	0.704738	-0.0342769	0.0182352	0.0601472	-0.0274094	0.0245407	0.266289	No	True	Pass
9937_7	GJA1	Hypothyroidism	Inverse variance weighted	121	0.0199969	0.0117455	0.088659	156.17	119	0.0125971	0.00385827	0.0021763	0.0788111	-0.00497277	0.0179842	0.782158	-0.0200408	0.0254079	0.43182	No	Fail	Pass
5103_30	CD200R1	Hypothyroidism	Inverse variance weighted	121	0.019771	0.0116212	0.0888907	151.194	119	0.024648	0.00259081	0.0021657	0.233961	0.00759982	0.0178883	0.670947	-0.00716353	0.0253277	0.777796	No	Fail	Pass
14131_37	EFNB2	Hypothyroidism	Inverse variance weighted	121	0.0222955	0.0131053	0.0888957	184.955	119	0.000102545	-0.00178646	0.00245656	0.468519	0.0265837	0.0196181	0.175397	0.0408697	0.0287192	0.157329	No	Fail	Pass
5465_32	HS6ST1	Hypothyroidism	Inverse variance weighted	121	0.0250836	0.0147458	0.0889301	234.762	119	1.35115e-09	0.00452826	0.00272893	0.0996773	0.0258581	0.0181308	0.153813	-0.0221128	0.0319889	0.490745	No	Fail	Pass
3045_72	PTN	Hypothyroidism	Inverse variance weighted	121	0.0197461	0.0116167	0.0891669	148.564	119	0.034402	0.00267116	0.00216377	0.219451	0.0339672	0.0178639	0.0572431	-0.00808277	0.0253483	0.750386	No	Fail	Pass
10511_10	COL6A3	Hypothyroidism	Inverse variance weighted	121	-0.01698	0.00999127	0.0892278	107.708	119	0.762047	0.00274455	0.00186545	0.143862	-0.0466585	0.0171315	0.00645849	-0.0455149	0.0218172	0.0390971	No	True	Pass
18894_1	GPX2	Hypothyroidism	Inverse variance weighted	121	0.020572	0.0121049	0.0892286	169.172	119	0.00172571	0.00250979	0.00225463	0.267879	0.00794617	0.0174326	0.648518	-0.00556803	0.0264133	0.833401	No	Fail	Pass
7085_81	CDSN	Hypothyroidism	Inverse variance weighted	121	0.0224146	0.0131948	0.0893677	184.925	119	0.000103134	0.00158317	0.0024552	0.520281	-0.00169616	0.0183326	0.926284	0.00588215	0.0288496	0.838787	No	Fail	Pass
10605_22	APMAP	Hypothyroidism	Inverse variance weighted	121	0.0179872	0.0105897	0.0894032	129.541	119	0.239776	0.00143402	0.00197694	0.469645	0.0236177	0.0184153	0.199666	0.00307453	0.0231352	0.894502	No	True	Pass
14157_21	YWHAE	Hypothyroidism	Inverse variance weighted	121	0.0168999	0.00995468	0.0895673	109.72	119	0.71715	0.000750118	0.00185463	0.686603	0.0155004	0.016749	0.354729	0.00908446	0.0217368	0.676751	No	True	Pass
12876_39	SPEF1	Hypothyroidism	Inverse variance weighted	121	0.0183394	0.010805	0.0896389	135.649	119	0.141113	0.00310156	0.00200378	0.124313	0.0193773	0.0173189	0.263203	-0.0138587	0.0234119	0.555008	No	True	Pass
9925_56	SCARF2	Hypothyroidism	Inverse variance weighted	121	0.0185032	0.010904	0.0897117	136.767	119	0.12681	0.00234909	0.00203216	0.250015	-0.00630051	0.0171898	0.713973	-0.00602704	0.0238513	0.800942	No	True	Pass
17460_51	MX1	Hypothyroidism	Inverse variance weighted	121	0.0238316	0.0140448	0.0897283	203.057	119	2.49454e-06	0.00712922	0.00254951	0.00602902	-0.00902141	0.0194697	0.643108	-0.0504573	0.0298737	0.0938344	No	Fail	Fail
9126_171	NT5DC3	Hypothyroidism	Inverse variance weighted	121	0.0186737	0.0110263	0.0903497	147.069	119	0.0413035	-0.00148658	0.00206123	0.472194	-0.00307037	0.0168138	0.855104	0.0341147	0.0240925	0.159391	No	Fail	Pass
9057_19	ADRM1	Hypothyroidism	Inverse variance weighted	121	0.0177196	0.0104633	0.0903594	130.33	119	0.225053	0.0012097	0.0019385	0.533796	0.000265377	0.0170281	0.987566	0.00532112	0.0224674	0.81319	No	True	Pass
14616_16	ZNF382	Hypothyroidism	Inverse variance weighted	121	0.0200449	0.0118448	0.0905907	168.254	119	0.00200701	0.00177555	0.00221388	0.424145	0.0170694	0.0169506	0.313931	0.00153723	0.025947	0.952856	No	Fail	Pass
7197_2	DNAJC15	Hypothyroidism	Inverse variance weighted	121	0.0186175	0.0110035	0.0906543	142.703	119	0.0684572	0.00178916	0.00206566	0.388155	0.0158627	0.0173908	0.3617	-1.59555e-05	0.0241691	0.999474	No	True	Pass
7108_7	SMIM24	Hypothyroidism	Inverse variance weighted	121	0.0199055	0.0117663	0.0906963	159.157	119	0.00821612	0.00445862	0.0021662	0.0417477	-0.00801541	0.0176157	0.649099	-0.0264433	0.0253355	0.298727	No	Fail	Fail
16610_13	LRP10	Hypothyroidism	Inverse variance weighted	121	0.0210961	0.0124794	0.090936	170.802	119	0.00131527	0.0011302	0.00232419	0.627665	0.00775331	0.0188749	0.681239	0.00927358	0.0273464	0.735121	No	Fail	Pass
13659_36	ATP13A1	Hypothyroidism	Inverse variance weighted	121	0.0173748	0.0102824	0.0910751	118.359	119	0.49935	0.00107342	0.00191445	0.576063	0.0142678	0.0176322	0.418406	0.00618744	0.0224464	0.783292	No	True	Pass
11617_1	ITGAL	Hypothyroidism	Inverse variance weighted	121	0.0180283	0.0106765	0.0912968	130.297	119	0.225666	0.00243164	0.00198334	0.222608	0.00775641	0.0166404	0.641131	-0.00726437	0.0232185	0.754927	No	True	Pass
17816_58	NCALD	Hypothyroidism	Inverse variance weighted	121	0.0178049	0.0105493	0.0914543	128.552	119	0.259042	0.00140375	0.00197268	0.478108	0.0190936	0.0170954	0.264044	0.00313791	0.0231641	0.892474	No	True	Pass
9248_36	MYDGF	Hypothyroidism	Inverse variance weighted	121	0.0195489	0.0115915	0.0917026	150.065	119	0.0284914	0.00276952	0.00214852	0.199887	0.00925058	0.0171256	0.589085	-0.00936691	0.0252355	0.711163	No	Fail	Pass
18276_34	TCL1B	Hypothyroidism	Inverse variance weighted	121	0.0192882	0.0114483	0.0920242	138.975	119	0.101798	0.00678619	0.00205914	0.00129435	0.000195555	0.0189053	0.991747	-0.0512829	0.0240759	0.0352263	No	True	Fail
19119_10	DDIT3	Hypothyroidism	Inverse variance weighted	121	0.0191069	0.0113462	0.0921825	148.005	119	0.0368565	0.00335984	0.00210305	0.112783	0.0140166	0.017505	0.423294	-0.0159922	0.0246934	0.518471	No	Fail	Pass
8659_68	G6B	Hypothyroidism	Inverse variance weighted	121	0.0199272	0.0118379	0.0923083	156.281	119	0.0124038	0.00298142	0.0021965	0.177238	0.0113536	0.0168163	0.499577	-0.0110129	0.025666	0.668639	No	Fail	Pass
9470_15	METTL24	Hypothyroidism	Inverse variance weighted	121	0.0190943	0.0113475	0.0924362	151.524	119	0.0236133	0.00138054	0.00211721	0.51562	0.0165347	0.0169122	0.328236	0.00478681	0.0247152	0.846758	No	Fail	Pass
18831_6	LRIG1	Hypothyroidism	Inverse variance weighted	121	0.0172196	0.0102338	0.0924494	113.378	119	0.628124	0.00401764	0.00190605	0.0371441	0.0225418	0.0166473	0.175709	-0.0246517	0.0223458	0.27217	No	True	Fail
17513_11	ANXA11	Hypothyroidism	Inverse variance weighted	121	-0.0180398	0.0107218	0.0924651	132.944	119	0.180459	0.00101653	0.00201343	0.614581	-0.0219521	0.0170072	0.196788	-0.028648	0.0236043	0.227274	No	True	Pass
10754_113	PROK2	Hypothyroidism	Inverse variance weighted	121	0.0196141	0.0116588	0.0925008	140.222	119	0.0894625	-0.000915063	0.00216622	0.673478	0.0371376	0.0197391	0.0599138	0.0291491	0.0254235	0.253873	No	True	Pass
7947_19	ENTHD2	Hypothyroidism	Inverse variance weighted	121	0.0201904	0.012012	0.0927914	173.405	119	0.000843895	0.0024714	0.00225582	0.275481	0.00617064	0.0176254	0.726263	-0.00543279	0.0262878	0.836624	No	Fail	Pass
8784_7	FAM175A	Hypothyroidism	Inverse variance weighted	121	0.0188962	0.0112432	0.0928272	147.001	119	0.0416427	0.0020195	0.002098	0.337708	0.0292138	0.0168118	0.082264	-0.00209684	0.0245382	0.932045	No	Fail	Pass
6947_4	ST3GAL6	Hypothyroidism	Inverse variance weighted	121	-0.0210448	0.0125422	0.093364	221.803	119	3.35975e-08	0.00176692	0.00234109	0.451894	-0.017579	0.0169868	0.300733	-0.0394781	0.0274658	0.153241	No	Fail	Pass
13512_28	HNRNPR	Hypothyroidism	Inverse variance weighted	121	0.0187896	0.0112013	0.0934565	143.018	119	0.0660957	0.00330714	0.00207302	0.113291	0.0170247	0.0176131	0.333747	-0.0156743	0.0243016	0.520173	No	True	Pass
9504_19	RAB27A	Hypothyroidism	Inverse variance weighted	121	0.0199472	0.0118973	0.0936164	161.214	119	0.0060576	-0.00105786	0.00222562	0.635436	0.0190921	0.0187004	0.30728	0.0309259	0.0259995	0.236618	No	Fail	Pass
3083_71	EDA2R	Hypothyroidism	Inverse variance weighted	121	0.0181792	0.0108503	0.0938463	139.791	119	0.0935914	0.00138332	0.00204221	0.49949	0.0105119	0.0170903	0.538501	0.00377193	0.0238885	0.874805	No	True	Pass
9290_8	RMDN3	Hypothyroidism	Inverse variance weighted	121	0.0183548	0.0109601	0.0939951	136.001	119	0.136485	0.00289338	0.0020302	0.156727	0.00358042	0.0169098	0.832313	-0.0118089	0.023813	0.620879	No	True	Pass
13093_6	SECTM1	Hypothyroidism	Inverse variance weighted	121	0.0201461	0.012039	0.0942474	158.492	119	0.00904994	0.00253154	0.00224462	0.261662	0.00667881	0.0176697	0.705445	-0.0061389	0.0262254	0.815324	No	Fail	Pass
7866_11	DNAJC30	Hypothyroidism	Inverse variance weighted	121	0.0169454	0.0101313	0.0944104	118.416	119	0.497867	0.000878804	0.00187911	0.640876	0.00730261	0.0177459	0.6807	0.00789843	0.0218371	0.718219	No	True	Pass
6069_71	SUMF2	Hypothyroidism	Inverse variance weighted	121	-0.0177018	0.0105848	0.094449	124.775	119	0.340359	0.00365417	0.0019612	0.0648953	-0.0250831	0.0174511	0.150623	-0.055836	0.0229927	0.0166608	No	True	Pass
7790_21	LIF	Hypothyroidism	Inverse variance weighted	121	0.0193032	0.0115572	0.0948745	153.794	119	0.0174687	0.00252921	0.0021535	0.242554	0.0146365	0.0170357	0.390251	-0.00703839	0.0252228	0.780692	No	Fail	Pass
7923_41	SEMA4C	Hypothyroidism	Inverse variance weighted	121	0.0218252	0.0130675	0.0948832	190.944	119	3.16165e-05	0.00123821	0.00244815	0.613952	0.0208349	0.0176228	0.2371	0.00891741	0.0286904	0.756485	No	Fail	Pass
11330_15	CSNK2B	Hypothyroidism	Inverse variance weighted	121	0.0182234	0.010913	0.0949425	135.866	119	0.138239	0.00282365	0.00201982	0.164722	0.0234329	0.0174202	0.178575	-0.0112718	0.023734	0.635714	No	True	Pass
7121_2	SYT7	Hypothyroidism	Inverse variance weighted	121	0.0212052	0.0127104	0.0952504	187.546	119	6.20452e-05	9.28158e-05	0.00238992	0.969086	0.0178659	0.0183632	0.330594	0.020243	0.0278703	0.469063	No	Fail	Pass
11198_37	CREB3L1	Hypothyroidism	Inverse variance weighted	121	0.0195374	0.0117294	0.0957784	157.251	119	0.0108148	0.00334905	0.00215848	0.123419	0.0161193	0.0170391	0.34414	-0.0155112	0.0254213	0.542917	No	Fail	Pass
12670_15	RAD1	Hypothyroidism	Inverse variance weighted	121	0.0194549	0.0116822	0.0958424	157.998	119	0.00971851	0.00292087	0.00216759	0.180373	0.00164939	0.0182261	0.927893	-0.0103125	0.0249708	0.680364	No	Fail	Pass
8394_56	RNASE2	Hypothyroidism	Inverse variance weighted	121	0.0211835	0.0127203	0.0958461	186.069	119	8.27345e-05	0.00340785	0.00236389	0.152035	0.00661628	0.0170375	0.697767	-0.0141852	0.0276094	0.608358	No	Fail	Pass
7097_8	CDY1	Hypothyroidism	Inverse variance weighted	121	0.0193677	0.0116319	0.0959029	158.184	119	0.00946171	0.00232148	0.00217587	0.288167	0.00972023	0.0176632	0.582108	-0.00480354	0.0254637	0.850694	No	Fail	Pass
13933_276	NAB1	Hypothyroidism	Inverse variance weighted	121	0.0192005	0.0115331	0.0959486	151.547	119	0.0235413	0.00227947	0.00215799	0.292974	-0.00306654	0.0172667	0.859038	-0.00461032	0.0253184	0.855819	No	Fail	Pass
6907_17	TMCO5A	Hypothyroidism	Inverse variance weighted	121	0.0189772	0.0113992	0.0959551	152.563	119	0.0205983	0.00173667	0.00213075	0.416672	0.0212474	0.0176617	0.228966	0.000907294	0.0249365	0.971037	No	Fail	Pass
18435_40	UBXN2B	Hypothyroidism	Inverse variance weighted	121	0.0180033	0.0108147	0.0959695	132.777	119	0.183114	0.00343865	0.00199094	0.0867351	-0.00310412	0.0190496	0.870559	-0.0172169	0.0230411	0.456401	No	True	Pass
5629_58	KLRC1	Hypothyroidism	Inverse variance weighted	121	0.0199836	0.012008	0.0960743	165.213	119	0.00327189	0.00336679	0.00222588	0.133041	0.0240566	0.0178759	0.17838	-0.015062	0.0260671	0.56448	No	Fail	Pass
17348_5	SYNJ2BP	Hypothyroidism	Inverse variance weighted	121	0.0182424	0.0109626	0.0961011	134.111	119	0.16264	0.00226896	0.0020462	0.269726	0.0210388	0.0175212	0.229844	-0.00538645	0.0239589	0.822505	No	True	Pass
10014_31	SNAI2	Hypothyroidism	Inverse variance weighted	121	0.0196271	0.0118069	0.0964431	156.852	119	0.0114442	0.0052928	0.00217318	0.0163537	0.000861339	0.0168661	0.95927	-0.0352679	0.0253362	0.16652	No	Fail	Fail
11214_40	DNAJB9	Hypothyroidism	Inverse variance weighted	121	-0.0196232	0.011809	0.0965691	141.779	119	0.0757593	0.00596304	0.00214728	0.00637505	-0.0249205	0.0190444	0.190689	-0.081682	0.0251289	0.00149832	No	True	Fail
12518_289	PBRM1	Hypothyroidism	Inverse variance weighted	121	0.0189536	0.0114126	0.0967618	148.615	119	0.0341865	0.0013801	0.0021304	0.518354	0.0111912	0.0177307	0.527924	0.00458368	0.0249586	0.854599	No	Fail	Pass
5599_88	PCYOX1L	Hypothyroidism	Inverse variance weighted	121	0.0204576	0.0123337	0.0971817	176.943	119	0.000453079	0.00132546	0.0023084	0.566923	0.00318161	0.0174857	0.855618	0.00679047	0.0268242	0.800591	No	Fail	Pass
8631_13	ERMAP	Hypothyroidism	Inverse variance weighted	121	0.0178277	0.0107595	0.0975344	134.33	119	0.159434	0.000946122	0.00201117	0.638906	0.0271094	0.0175199	0.121779	0.0079669	0.0235774	0.736031	No	True	Pass
6237_11	FGFRL1	Hypothyroidism	Inverse variance weighted	121	0.0204473	0.0123537	0.0978936	176.904	119	0.000456248	0.000970305	0.00229991	0.673868	0.0314913	0.0176128	0.0737806	0.0103193	0.0270181	0.703187	No	Fail	Pass
4184_43	EIF4EBP2	Hypothyroidism	Inverse variance weighted	121	0.0184315	0.0111378	0.097952	142.064	119	0.0734439	0.0016851	0.002087	0.421034	0.00475021	0.0177337	0.788804	0.000881365	0.0244308	0.971282	No	True	Pass
12885_42	NR1D2	Hypothyroidism	Inverse variance weighted	121	0.019458	0.0117592	0.0979855	160.824	119	0.00642188	0.00321537	0.00217036	0.141118	0.0136471	0.017545	0.436667	-0.013733	0.0252753	0.587916	No	Fail	Pass
5834_18	IL9	Hypothyroidism	Inverse variance weighted	121	0.0175129	0.0105885	0.0981383	132.6	119	0.185965	0.00187837	0.0019588	0.339534	0.00444725	0.0166626	0.789546	-0.00191961	0.0228658	0.933236	No	True	Pass
15305_7	SCGN	Hypothyroidism	Inverse variance weighted	121	0.0192805	0.0116665	0.0984062	156.225	119	0.0125009	-0.00126171	0.00218213	0.564222	0.0419321	0.0188525	0.0261338	0.0323914	0.0255155	0.206748	No	Fail	Pass
17724_3	WWOX	Hypothyroidism	Inverse variance weighted	121	0.0188663	0.0114172	0.0984434	151.251	119	0.0244677	0.00276984	0.00212916	0.195804	0.0100463	0.0170221	0.555064	-0.0100398	0.0249666	0.688311	No	Fail	Pass
6896_3	C1orf162	Hypothyroidism	Inverse variance weighted	121	-0.0199966	0.0121037	0.0985133	136.932	119	0.124792	0.00892475	0.00211767	4.90121e-05	-0.0248198	0.0183751	0.176782	-0.112568	0.0247188	1.28143e-05	No	True	Fail
10975_59	MUCL1	Hypothyroidism	Inverse variance weighted	121	0.0191298	0.0115822	0.0986065	155.431	119	0.0139647	0.00228097	0.00215684	0.292402	0.0309175	0.0178741	0.0836784	-0.00458154	0.0252332	0.856231	No	Fail	Pass
14063_17	OSM	Hypothyroidism	Inverse variance weighted	121	0.016669	0.0100933	0.0986387	115.575	119	0.571761	0.00143002	0.00187526	0.447228	0.00240803	0.0172638	0.889067	0.00181713	0.0219361	0.93412	No	True	Pass
7007_24	TRAPPC4	Hypothyroidism	Inverse variance weighted	121	0.0185382	0.0112376	0.0990117	143.992	119	0.0592312	0.00344813	0.00207891	0.099825	0.00754152	0.0165091	0.647808	-0.0173614	0.0243503	0.477251	No	True	Pass
10054_3	GAN	Hypothyroidism	Inverse variance weighted	121	0.0174838	0.0106026	0.0991454	131.723	119	0.200479	0.00253138	0.00197079	0.20148	0.000828887	0.0170575	0.961243	-0.00891699	0.0231146	0.700354	No	True	Pass
18177_49	NAE1	Hypothyroidism	Inverse variance weighted	121	-0.0188431	0.0114273	0.0991575	146.293	119	0.0453233	0.00389364	0.00210615	0.0669831	-0.0179757	0.018293	0.325779	-0.0595077	0.0247355	0.0176781	No	Fail	Pass
10485_56	MAGEA4	Hypothyroidism	Inverse variance weighted	121	-0.0162107	0.00983329	0.0992391	113.413	119	0.627254	0.000482042	0.0018129	0.79078	-0.0284721	0.0162469	0.0796941	-0.0212317	0.0212902	0.320666	No	True	Pass
4146_58	NTF4	Hypothyroidism	Inverse variance weighted	121	0.0212462	0.0128881	0.0992462	196.039	119	1.11393e-05	0.00231093	0.00242647	0.342833	0.0129041	0.017793	0.468308	-0.00286839	0.0284138	0.91976	No	Fail	Pass
13519_112	ARHGEF25	Hypothyroidism	Inverse variance weighted	121	0.0193421	0.0117403	0.0994558	156.505	119	0.0120192	0.00353752	0.00216833	0.10544	0.0184998	0.0172015	0.28216	-0.0173669	0.0253424	0.494495	No	Fail	Pass
12835_101	PYDC1	Hypothyroidism	Inverse variance weighted	121	0.0184265	0.0111913	0.0996598	144.775	119	0.0541499	0.00280163	0.00206747	0.177952	0.0189566	0.016734	0.257291	-0.0109547	0.0243821	0.654036	No	True	Pass
5740_17	ROBO1	Hypothyroidism	Inverse variance weighted	121	0.0213183	0.0129579	0.0999298	174.995	119	0.000639829	0.00274893	0.00241208	0.256722	0.0223483	0.0187041	0.232151	-0.00731293	0.0282604	0.79626	No	Fail	Pass
11534_6	LRIT3	Hypothyroidism	Inverse variance weighted	121	0.0179975	0.0109469	0.100161	133.172	119	0.176876	0.00590688	0.00197266	0.00334585	-0.0016598	0.0177519	0.925506	-0.0429674	0.0229542	0.0636788	No	True	Fail
3617_80	HGFAC	Hypothyroidism	Inverse variance weighted	121	0.0158691	0.00965796	0.10036	100.383	119	0.891085	0.00196473	0.00179681	0.276405	0.0114811	0.0150693	0.446128	-0.00461277	0.0210747	0.827121	No	True	Pass
11407_57	PLSCR3	Hypothyroidism	Inverse variance weighted	121	0.0185689	0.0113103	0.100638	149.312	119	0.0313356	0.0010428	0.00212174	0.623989	0.0194688	0.0170063	0.252291	0.00766844	0.0249125	0.758762	No	Fail	Pass
10507_166	ACRV1	Hypothyroidism	Inverse variance weighted	121	0.0190832	0.0116254	0.100692	155.59	119	0.0136599	0.00317572	0.0021588	0.143915	0.00596022	0.0175912	0.734746	-0.0138669	0.0252103	0.583318	No	Fail	Pass
11229_16	ERN1	Hypothyroidism	Inverse variance weighted	121	0.0175281	0.0106882	0.101016	132.172	119	0.192963	0.00299788	0.00199113	0.134816	0.0182671	0.0178499	0.306132	-0.0136438	0.0232742	0.558839	No	True	Pass
4771_10	SMPDL3A	Hypothyroidism	Inverse variance weighted	121	0.0183341	0.0111808	0.10105	135.789	119	0.13926	0.00400075	0.00205504	0.0539152	-0.00346338	0.0191384	0.856395	-0.0233333	0.0240886	0.334687	No	True	Pass
15437_11	RAMP3	Hypothyroidism	Inverse variance weighted	121	0.0174354	0.0106453	0.101452	128.38	119	0.262485	0.00440188	0.00194972	0.0257876	0.000398532	0.0164545	0.980677	-0.0283428	0.0228192	0.216658	No	True	Fail
7925_18	SMCO2	Hypothyroidism	Inverse variance weighted	121	0.0193516	0.0118153	0.101454	158.331	119	0.00926419	0.00443523	0.00217784	0.0439166	0.0123013	0.0178594	0.490958	-0.0269226	0.0255407	0.29397	No	Fail	Fail
8817_29	CENPV	Hypothyroidism	Inverse variance weighted	121	0.0194295	0.0118652	0.101521	156.185	119	0.0125716	0.00134411	0.00220365	0.54306	0.00855702	0.0169466	0.613601	0.00546214	0.025805	0.832727	No	Fail	Pass
4144_13	CCL13	Hypothyroidism	Inverse variance weighted	121	0.0197028	0.0120331	0.101551	166.058	119	0.0028613	0.00438734	0.00221394	0.0498193	-0.00255161	0.0171844	0.881961	-0.0256216	0.0257771	0.322255	No	Fail	Fail
3206_4	LYVE1	Hypothyroidism	Inverse variance weighted	121	-0.0245246	0.01498	0.101598	234.298	119	1.52037e-09	-0.000424358	0.00278486	0.879145	-0.0217634	0.0209476	0.298832	-0.0200818	0.0328071	0.541627	No	Fail	Pass
12689_56	ARPC1B	Hypothyroidism	Inverse variance weighted	121	-0.0167082	0.0102071	0.101647	118.351	119	0.499567	0.000747378	0.00190912	0.696145	-0.0306206	0.0168609	0.0693603	-0.0244849	0.022334	0.275159	No	True	Pass
2614_28	EFNA4	Hypothyroidism	Inverse variance weighted	121	0.0200783	0.012267	0.101678	164.019	119	0.00394492	0.00296119	0.0022802	0.196574	-0.00362817	0.0193824	0.851513	-0.0108653	0.0267838	0.685716	No	Fail	Pass
5792_8	AFP	Hypothyroidism	Inverse variance weighted	121	0.0182761	0.011168	0.101742	144.145	119	0.0582124	0.002305	0.00208113	0.27028	0.0107922	0.0166148	0.51598	-0.00571629	0.0243667	0.814927	No	True	Pass
8818_13	IFNGR2	Hypothyroidism	Inverse variance weighted	121	0.0192831	0.0117877	0.101869	162.139	119	0.00526779	0.0019309	0.00219918	0.381707	0.0223445	0.0183055	0.222222	-0.000825058	0.0257627	0.974506	No	Fail	Pass
12406_119	DIRAS3	Hypothyroidism	Inverse variance weighted	121	0.0184703	0.0112955	0.102007	148.586	119	0.0343091	0.00179351	0.00210729	0.396423	0.020089	0.0173854	0.247884	-0.000226688	0.0247078	0.992695	No	Fail	Pass
8009_121	SURF1	Hypothyroidism	Inverse variance weighted	121	-0.0212793	0.0130201	0.102188	166.295	119	0.00275507	0.00702814	0.00236805	0.00362593	-9.10081e-05	0.0194333	0.996263	-0.093819	0.0275055	0.000884951	No	Fail	Fail
8800_14	TTC17	Hypothyroidism	Inverse variance weighted	121	0.019022	0.0116502	0.102519	158.496	119	0.00904464	0.00314932	0.00217884	0.15097	0.0112651	0.0168088	0.502736	-0.0138482	0.0255277	0.588504	No	Fail	Pass
12515_45	UCK2	Hypothyroidism	Inverse variance weighted	121	0.0186908	0.0114528	0.102683	153.286	119	0.0187064	0.00452603	0.00211947	0.0347736	0.0127414	0.0164263	0.437945	-0.02858	0.0248475	0.252361	No	Fail	Fail
8864_59	CENPW	Hypothyroidism	Inverse variance weighted	121	0.0178845	0.0109626	0.102805	137.319	119	0.120163	0.00273609	0.00204649	0.183783	0.0167755	0.0178934	0.348489	-0.0105422	0.0239055	0.660016	No	True	Pass
19347_37	CA12	Hypothyroidism	Inverse variance weighted	121	0.0170871	0.0104751	0.102847	124.84	119	0.338845	0.00149625	0.00195226	0.444945	0.0188065	0.0180562	0.297617	0.00149423	0.0228916	0.948065	No	True	Pass
15455_40	ADAM15	Hypothyroidism	Inverse variance weighted	121	0.0164424	0.0100813	0.102895	104.355	119	0.828337	-0.00181828	0.00187763	0.334813	0.0126485	0.0173945	0.467134	0.035362	0.0219848	0.110382	No	True	Pass
10424_31	NPDC1	Hypothyroidism	Inverse variance weighted	121	0.0189273	0.0116063	0.102936	151.922	119	0.0224169	0.00359318	0.00213724	0.0953419	0.00283771	0.018244	0.876394	-0.0183284	0.0249749	0.464469	No	Fail	Pass
11252_30	LRCH4	Hypothyroidism	Inverse variance weighted	121	0.0195288	0.0119755	0.102947	159.792	119	0.00748552	0.00499534	0.00219348	0.0245507	0.00160029	0.0181596	0.929779	-0.0324988	0.0257002	0.208509	No	Fail	Fail
10666_7	GNPTG	Hypothyroidism	Inverse variance weighted	121	0.0184134	0.0112928	0.102987	122.063	119	0.405175	0.00794362	0.00198542	0.000110012	0.0121865	0.0188386	0.517703	-0.0645515	0.0233096	0.0065185	No	True	Fail
12444_39	NR5A2	Hypothyroidism	Inverse variance weighted	121	0.0192747	0.0118259	0.10313	160.224	119	0.00702194	0.00228407	0.0022039	0.302128	0.0142525	0.0172598	0.408938	-0.00450321	0.0258102	0.861789	No	Fail	Pass
10453_7	CEACAM20	Hypothyroidism	Inverse variance weighted	121	0.0189152	0.0116089	0.103235	158.84	119	0.00860468	0.00271669	0.00215969	0.210889	0.0257783	0.0170677	0.130953	-0.00927559	0.0252263	0.713753	No	Fail	Pass
5204_13	PSME3	Hypothyroidism	Inverse variance weighted	121	0.0177536	0.0109068	0.103576	140.613	119	0.0858517	0.00290446	0.0020167	0.152436	-0.00113687	0.0168433	0.946186	-0.0120493	0.0233693	0.607089	No	True	Pass
6231_46	STC2	Hypothyroidism	Inverse variance weighted	121	0.0193452	0.0118853	0.103598	168.417	119	0.00195404	0.00258391	0.00218353	0.239023	0.0100477	0.0176209	0.56853	-0.00687051	0.0251311	0.785029	No	Fail	Pass
4703_87	LTA	Hypothyroidism	Inverse variance weighted	121	0.0186557	0.0114645	0.10368	147.406	119	0.0396535	0.00402991	0.00211372	0.0589906	-0.00142599	0.0176442	0.935586	-0.023279	0.0247466	0.348767	No	Fail	Pass
19212_4	DMBT1	Hypothyroidism	Inverse variance weighted	121	0.0173129	0.0106396	0.10369	132.798	119	0.182778	0.00135183	0.00197709	0.495463	0.005545	0.0168282	0.741773	0.00321968	0.0232066	0.88989	No	True	Pass
5093_47	JAG2	Hypothyroidism	Inverse variance weighted	121	0.0184251	0.0113231	0.10369	143.436	119	0.0630734	0.00424067	0.00208199	0.0438852	-0.00317968	0.0173764	0.854807	-0.0256962	0.0243754	0.293934	No	True	Fail
5028_59	CD163	Hypothyroidism	Inverse variance weighted	121	0.0263171	0.0161935	0.104128	271.009	119	7.17895e-14	0.00373676	0.00301496	0.217635	0.0251671	0.0195009	0.196856	-0.0125385	0.035269	0.722836	No	Fail	Pass
9846_32	ARHGDIB	Hypothyroidism	Inverse variance weighted	121	-0.0178195	0.0109791	0.104581	133.53	119	0.171348	0.000489851	0.00205883	0.812347	-0.00786676	0.0177493	0.65761	-0.0229268	0.0241304	0.343977	No	True	Pass
2952_75	IGF1	Hypothyroidism	Inverse variance weighted	121	-0.0206129	0.0127065	0.104752	176.44	119	0.000495584	0.00152364	0.00237338	0.522127	-0.0354998	0.0188762	0.0600169	-0.0364856	0.0278132	0.192109	No	Fail	Pass
6571_75	C17orf78	Hypothyroidism	Inverse variance weighted	121	0.0186252	0.0114828	0.104801	154.279	119	0.0163572	0.00206068	0.00214349	0.338316	0.00459683	0.0169739	0.786532	-0.00293434	0.0251964	0.907485	No	Fail	Pass
5690_49	TUFT1	Hypothyroidism	Inverse variance weighted	121	0.0173835	0.0107264	0.105099	133.23	119	0.175977	0.00120742	0.00201202	0.549578	0.0169715	0.0162624	0.296669	0.00483765	0.0235104	0.837325	No	True	Pass
11107_25	TENM3	Hypothyroidism	Inverse variance weighted	121	0.0174893	0.0107987	0.105323	136.511	119	0.12999	0.00150375	0.00201413	0.456777	0.0149639	0.0186966	0.423507	0.00180935	0.0236245	0.93908	No	True	Pass
12705_9	HERC1	Hypothyroidism	Inverse variance weighted	121	0.0192263	0.0118742	0.105413	171.861	119	0.00109955	0.00135762	0.00220416	0.539114	0.00515746	0.0171609	0.763769	0.00554039	0.0252081	0.826414	No	Fail	Pass
7016_12	GCNT1	Hypothyroidism	Inverse variance weighted	121	0.0186829	0.011541	0.105486	157.388	119	0.0106056	0.00133403	0.0021627	0.538521	0.00422446	0.0168649	0.802209	0.00477014	0.0253498	0.851062	No	Fail	Pass
9110_2	SYT17	Hypothyroidism	Inverse variance weighted	121	0.0180898	0.011177	0.105556	138.13	119	0.11088	0.00257001	0.00210197	0.223872	-0.00104547	0.018073	0.95387	-0.00914183	0.0249093	0.714267	No	True	Pass
12826_5	SLC5A5	Hypothyroidism	Inverse variance weighted	121	0.0206315	0.0127567	0.105812	181.35	119	0.0002027	-0.00564411	0.00233053	0.0169522	0.0259837	0.0190564	0.17272	0.0794126	0.0273038	0.00433461	No	Fail	Fail
11667_29	TNS2	Hypothyroidism	Inverse variance weighted	121	0.0176903	0.0109386	0.105827	137.293	119	0.120468	0.00322546	0.00201866	0.112734	-0.0022714	0.0171845	0.894844	-0.0158783	0.0236537	0.503342	No	True	Pass
18874_66	CEBPA	Hypothyroidism	Inverse variance weighted	121	0.0181696	0.0112388	0.105947	144.102	119	0.0584958	0.0041534	0.002073	0.0473877	0.000225656	0.016542	0.989116	-0.0251314	0.0242959	0.303052	No	True	Fail
8016_19	DNAJC4	Hypothyroidism	Inverse variance weighted	121	0.0182712	0.0113092	0.106182	149.761	119	0.0296149	0.0012153	0.00211606	0.566834	0.02699	0.0172988	0.118708	0.00564696	0.0247343	0.819801	No	Fail	Pass
3832_51	PTK6	Hypothyroidism	Inverse variance weighted	121	0.0188313	0.0116667	0.106505	160.238	119	0.00700784	0.00157371	0.00218383	0.472556	0.00572626	0.0175533	0.744257	0.00243715	0.0255778	0.92425	No	Fail	Pass
17738_7	CRNN	Hypothyroidism	Inverse variance weighted	121	0.0158707	0.0098349	0.106589	92.4957	119	0.965707	0.000101427	0.00183101	0.955918	-0.000655301	0.0167447	0.968783	0.0148241	0.0213002	0.48781	No	True	Pass
11654_77	NRSN1	Hypothyroidism	Inverse variance weighted	121	0.0177413	0.0109976	0.106701	140.971	119	0.0826432	0.000959514	0.00205051	0.640684	0.0195778	0.0163097	0.229992	0.00773765	0.0240574	0.748295	No	True	Pass
8079_39	EID3	Hypothyroidism	Inverse variance weighted	121	0.01859	0.0115296	0.106879	160.371	119	0.006871	2.88634e-05	0.00215473	0.989335	0.0304652	0.01629	0.0614588	0.0182895	0.0252485	0.470255	No	Fail	Pass
11146_4	TBX22	Hypothyroidism	Inverse variance weighted	121	0.0187593	0.0116423	0.107113	155.296	119	0.0142267	0.00241054	0.00217138	0.269175	0.0111976	0.0174072	0.520047	-0.00647723	0.0255354	0.800198	No	Fail	Pass
11163_7	FAM162B	Hypothyroidism	Inverse variance weighted	121	0.0181688	0.0112786	0.107198	144.981	119	0.052875	0.00419947	0.00206555	0.0442666	0.00525593	0.0176285	0.765588	-0.0253005	0.0241061	0.296054	No	True	Fail
12366_16	CRYGD	Hypothyroidism	Inverse variance weighted	121	0.019126	0.0118753	0.107274	159.851	119	0.00742049	0.00369125	0.00219589	0.0953889	0.00453957	0.0171595	0.791355	-0.0193257	0.0257324	0.454118	No	Fail	Pass
11284_24	LAIR1	Hypothyroidism	Inverse variance weighted	121	0.0191083	0.0118689	0.10741	153.797	119	0.0174619	0.00538047	0.0021621	0.0142097	-0.0088376	0.0183418	0.629927	-0.0369373	0.0253425	0.147605	No	Fail	Fail
10089_7	ASMTL	Hypothyroidism	Inverse variance weighted	121	0.0184288	0.0114473	0.107425	142.209	119	0.0722873	0.000642668	0.00213691	0.764133	0.00823647	0.0185565	0.657145	0.0117618	0.0249692	0.638465	No	True	Pass
7948_129	GLTPD2	Hypothyroidism	Inverse variance weighted	121	0.0182101	0.0113164	0.10758	125.285	119	0.328718	0.00549241	0.00205031	0.0084339	0.00448197	0.0186729	0.810311	-0.0385252	0.0238821	0.109362	No	True	Fail
8275_31	PEAR1	Hypothyroidism	Inverse variance weighted	121	0.0255186	0.015868	0.107796	268.214	119	1.59553e-13	-0.000435633	0.00297435	0.883804	0.0107553	0.0187962	0.567184	0.0300462	0.0347773	0.389348	No	Fail	Pass
15641_20	TMEFF1	Hypothyroidism	Inverse variance weighted	121	0.0183551	0.0114326	0.108383	144.383	119	0.0566454	0.00158249	0.00213512	0.460051	0.0175699	0.0182571	0.335868	0.00194631	0.0249266	0.937894	No	True	Pass
9449_150	C4BPA	Hypothyroidism	Inverse variance weighted	121	0.0184664	0.0115118	0.108686	136.919	119	0.124953	0.00426348	0.00212249	0.0468312	-0.00178263	0.0178817	0.920591	-0.0260331	0.0249001	0.297911	No	True	Fail
16288_17	EPHA4	Hypothyroidism	Inverse variance weighted	121	0.0203606	0.0127068	0.109079	177.372	119	0.000419525	-0.00139903	0.00237205	0.556444	0.00824838	0.0185913	0.657282	0.0349186	0.0277776	0.211186	No	Fail	Pass
3484_60	AGT	Hypothyroidism	Inverse variance weighted	70	0.0241675	0.015089	0.109229	76.5517	68	0.223249	0.00127515	0.00290504	0.662095	0.0096923	0.0228393	0.671296	0.0102276	0.0351986	0.772265	No	True	Pass
4541_49	CDON	Hypothyroidism	Inverse variance weighted	121	-0.0187019	0.0117072	0.110161	143.814	119	0.0604429	0.00448913	0.00215385	0.0392778	-0.0428871	0.0171879	0.0125889	-0.0654035	0.0252075	0.01066	No	True	Fail
16614_27	RSPO1	Hypothyroidism	Inverse variance weighted	19	0.038709	0.024239	0.110272	10.5991	17	0.87663	-0.000698187	0.00451635	0.878964	0.0398476	0.033468	0.233805	0.0450994	0.0479195	0.359811	No	True	Pass
18402_1	AMMECR1L	Hypothyroidism	Inverse variance weighted	121	0.018894	0.0118336	0.110346	153.636	119	0.0178461	0.0022908	0.00219494	0.298752	0.0207596	0.0173849	0.232433	-0.0049722	0.0257459	0.84719	No	Fail	Pass
4342_10	ICAM1	Hypothyroidism	Inverse variance weighted	121	0.0146118	0.00915635	0.110532	118.491	119	0.495934	0.000996675	0.00169632	0.557947	-0.00547871	0.015857	0.729713	0.00410523	0.0200898	0.838434	No	True	Pass
9095_5	MTFR1	Hypothyroidism	Inverse variance weighted	121	0.0186381	0.01168	0.110551	160.301	119	0.0069422	0.00292206	0.00216565	0.179809	-0.00247886	0.0170848	0.884639	-0.0114957	0.0251847	0.648895	No	Fail	Pass
3059_50	TNFSF13B	Hypothyroidism	Inverse variance weighted	121	0.0237626	0.0148918	0.110559	240.287	119	3.25615e-10	0.0037	0.00276533	0.183449	0.0120766	0.0184062	0.51175	-0.0146815	0.0323401	0.650675	No	Fail	Pass
3738_54	CSF1	Hypothyroidism	Inverse variance weighted	121	0.0193018	0.0121	0.11067	164.738	119	0.00352556	0.00442442	0.00223482	0.0500377	-0.0194219	0.0182399	0.286963	-0.0265617	0.0260692	0.31032	No	Fail	Pass
4992_49	GRN	Hypothyroidism	Inverse variance weighted	121	0.0211881	0.0132871	0.110794	185.164	119	9.85169e-05	0.00335917	0.00246862	0.176164	0.0014656	0.0178419	0.934532	-0.0138204	0.0289344	0.633779	No	Fail	Pass
7895_108	MRAP	Hypothyroidism	Inverse variance weighted	121	0.019714	0.012366	0.110889	168.787	119	0.00183881	0.00460781	0.00227368	0.0449406	0.011862	0.0177964	0.505066	-0.0284052	0.026699	0.289526	No	Fail	Fail
13114_50	LUM	Hypothyroidism	Inverse variance weighted	121	-0.0173838	0.0109125	0.111158	113.72	119	0.619447	0.00707367	0.00197865	0.000507128	-0.0197787	0.0185212	0.285568	-0.0911819	0.0232184	0.00014457	No	True	Fail
12849_25	GSKIP	Hypothyroidism	Inverse variance weighted	121	0.0194868	0.0122453	0.111526	170.473	119	0.00138999	0.00120228	0.00229248	0.600946	0.0292117	0.0174015	0.0932132	0.00688754	0.0269817	0.798958	No	Fail	Pass
8327_26	DPEP2	Hypothyroidism	Inverse variance weighted	121	0.0213212	0.0134051	0.111718	187.597	119	6.14315e-05	5.19581e-05	0.00252074	0.983589	0.00152031	0.0185709	0.934754	0.0207721	0.0298451	0.487788	No	Fail	Pass
9207_60	CRYZL1	Hypothyroidism	Inverse variance weighted	121	0.0199141	0.0125236	0.111805	154.859	119	0.015111	0.00558235	0.00229057	0.0162854	0.0090713	0.0208247	0.663124	-0.038235	0.0268316	0.156776	No	Fail	Fail
9577_26	SYT2	Hypothyroidism	Inverse variance weighted	121	0.0199634	0.0125579	0.111901	177.591	119	0.000403354	0.00337914	0.00233318	0.150163	0.0210613	0.0175135	0.229141	-0.0152354	0.0273301	0.57826	No	Fail	Pass
5316_54	F2	Hypothyroidism	Inverse variance weighted	121	-0.0176078	0.0110803	0.112036	140.807	119	0.0841036	0.00373926	0.0020463	0.0701561	-0.0271105	0.0171508	0.113944	-0.0565085	0.0239503	0.0199325	No	True	Pass
9444_70	DGCR6	Hypothyroidism	Inverse variance weighted	121	0.0183395	0.0115431	0.11211	149.696	119	0.0298584	0.00324629	0.00213896	0.131743	0.0146245	0.0172111	0.395486	-0.015488	0.0250718	0.537924	No	Fail	Pass
7740_33	FATE1	Hypothyroidism	Inverse variance weighted	121	0.0180911	0.0113942	0.112344	143.741	119	0.0609437	0.00401797	0.00211843	0.0602949	0.00354736	0.0185397	0.84826	-0.0236642	0.0247333	0.34062	No	True	Pass
8933_84	MEF2C	Hypothyroidism	Inverse variance weighted	121	0.0179252	0.0112935	0.112465	145.808	119	0.0480029	0.00348334	0.00209188	0.0985095	0.00212202	0.0172814	0.902271	-0.0184061	0.0245301	0.454527	No	Fail	Pass
19170_25	POLE3	Hypothyroidism	Inverse variance weighted	121	0.0180658	0.0113851	0.112559	146.028	119	0.0467739	0.00340514	0.00210572	0.108507	0.00317809	0.0175546	0.856336	-0.0174016	0.0246769	0.482078	No	Fail	Pass
8086_49	ITM2B	Hypothyroidism	Inverse variance weighted	121	0.0204	0.0128566	0.112574	174.733	119	0.000669845	0.00166235	0.00240116	0.49009	-0.00631811	0.0188617	0.737648	0.00305269	0.0281757	0.913905	No	Fail	Pass
8263_64	TYMSOS	Hypothyroidism	Inverse variance weighted	121	0.0184105	0.0116033	0.112589	156.462	119	0.0120914	0.00326378	0.00215185	0.131987	0.0105865	0.0179326	0.554957	-0.0155618	0.0251968	0.538012	No	Fail	Pass
7865_126	PLA2G16	Hypothyroidism	Inverse variance weighted	121	0.018917	0.011937	0.113024	164.66	119	0.00356918	0.00452644	0.0022052	0.042302	0.0132937	0.0165377	0.421486	-0.0283796	0.0258788	0.275015	No	Fail	Fail
4987_17	FCAR	Hypothyroidism	Inverse variance weighted	121	0.0191601	0.0121119	0.113669	164.046	119	0.00392843	0.00539253	0.00221651	0.0164664	0.00148874	0.0169508	0.930014	-0.0367208	0.0258552	0.15815	No	Fail	Fail
3166_92	CD33	Hypothyroidism	Inverse variance weighted	121	0.0186219	0.0117766	0.113817	159.133	119	0.00824548	0.000602675	0.00220859	0.78542	0.0195374	0.0187948	0.298569	0.0123662	0.0257938	0.632516	No	Fail	Pass
4435_66	ENPP7	Hypothyroidism	Inverse variance weighted	121	0.0163546	0.0103437	0.113851	124.508	119	0.346525	-0.00166717	0.00193686	0.391103	0.00442041	0.0166905	0.791128	0.033806	0.0227657	0.140201	No	True	Pass
14614_41	NCMAP	Hypothyroidism	Inverse variance weighted	121	-0.0192741	0.0121921	0.113907	163.876	119	0.00403385	0.00415434	0.00224389	0.0665916	-0.0164474	0.018254	0.367572	-0.0628962	0.0264736	0.0191076	No	Fail	Pass
10572_65	CST8	Hypothyroidism	Inverse variance weighted	121	-0.0230604	0.0146488	0.115439	212.468	119	3.02788e-07	0.0065214	0.00267129	0.0161069	5.7229e-05	0.0188931	0.997583	-0.0911136	0.0313551	0.00436849	No	Fail	Fail
12662_82	ECH1	Hypothyroidism	Inverse variance weighted	121	0.0160841	0.0102203	0.115547	121.956	119	0.407803	0.000379935	0.00189971	0.841825	0.00754074	0.0187049	0.686843	0.0121264	0.0222911	0.587458	No	True	Pass
18916_25	ITPA	Hypothyroidism	Inverse variance weighted	121	0.0164824	0.0104743	0.115577	120.394	119	0.447015	-0.000725763	0.0019624	0.712163	0.0271693	0.0178157	0.127253	0.024018	0.0229275	0.296963	No	True	Pass
8039_41	FAM177A1	Hypothyroidism	Inverse variance weighted	121	-0.0183893	0.011693	0.115795	153.143	119	0.0190668	-3.04014e-06	0.00218798	0.998894	-0.0228119	0.0176679	0.196653	-0.0183576	0.0256509	0.475597	No	Fail	Pass
8813_160	TXN	Hypothyroidism	Inverse variance weighted	121	0.0177991	0.0113192	0.11584	144.269	119	0.0573901	0.00422239	0.0020857	0.0451629	0.00106374	0.0180775	0.953077	-0.0262138	0.024445	0.285729	No	True	Fail
7202_107	SEMA6C	Hypothyroidism	Inverse variance weighted	121	0.0186828	0.0118824	0.115881	160.319	119	0.00692421	0.00244558	0.00221676	0.272155	0.0195047	0.0181805	0.283342	-0.00677419	0.0259498	0.794506	No	Fail	Pass
5728_60	FCRL1	Hypothyroidism	Inverse variance weighted	121	0.0230632	0.0146849	0.116289	231.584	119	3.0202e-09	0.00423355	0.00273152	0.123824	-0.0130739	0.0190706	0.492997	-0.0211593	0.0320511	0.510419	No	Fail	Pass
10554_23	GLB1	Hypothyroidism	Inverse variance weighted	121	-0.0154581	0.00984306	0.116309	119.348	119	0.473778	0.000999799	0.00184087	0.588069	-0.0302428	0.0157699	0.0551417	-0.0258529	0.0215287	0.232192	No	True	Pass
6366_38	TXNDC15	Hypothyroidism	Inverse variance weighted	121	0.0276215	0.0176191	0.116952	334.635	119	2.19358e-22	-0.00207615	0.00329099	0.529342	0.0274104	0.0200862	0.172366	0.0492715	0.0385972	0.204245	No	Fail	Pass
9030_56	C17orf89	Hypothyroidism	Inverse variance weighted	121	0.0167986	0.0107208	0.117135	130.9	119	0.214778	0.00258759	0.00199335	0.19676	0.0220128	0.0163888	0.179218	-0.0101961	0.0233823	0.663582	No	True	Pass
5114_65	PRLR	Hypothyroidism	Inverse variance weighted	121	0.0186237	0.0118876	0.117196	162.797	119	0.00476456	0.00226056	0.00222305	0.311277	0.0154231	0.0183682	0.401095	-0.00478613	0.0259086	0.853754	No	Fail	Pass
5854_60	MAPT	Hypothyroidism	Inverse variance weighted	121	0.0166861	0.0106539	0.117303	131.222	119	0.209107	0.00307186	0.00196848	0.121291	-0.00181201	0.0162032	0.910957	-0.0150893	0.0229516	0.512166	No	True	Pass
13457_33	ELF5	Hypothyroidism	Inverse variance weighted	121	0.0176611	0.0112944	0.117886	148.181	119	0.0360681	0.00353866	0.00208938	0.0929488	0.006344	0.0170446	0.709744	-0.0192495	0.0245065	0.43373	No	Fail	Pass
3404_51	TPSG1	Hypothyroidism	Inverse variance weighted	121	0.0175537	0.0112329	0.118123	150.751	119	0.0261003	0.000224751	0.00210552	0.915172	0.00410503	0.0178446	0.818058	0.0152091	0.0246913	0.53909	No	Fail	Pass
5481_16	RASA1	Hypothyroidism	Inverse variance weighted	121	0.0177489	0.0113592	0.118167	147.603	119	0.0387148	0.00103948	0.00212764	0.626051	0.0134154	0.017775	0.45041	0.00692778	0.0249084	0.781395	No	Fail	Pass
7944_1	KIR3DL3	Hypothyroidism	Inverse variance weighted	121	0.0172901	0.0110661	0.118185	142.121	119	0.0729797	0.00235439	0.00206338	0.256147	0.00600224	0.0178657	0.736897	-0.00730682	0.0242248	0.763465	No	True	Pass
11336_9	FANCF	Hypothyroidism	Inverse variance weighted	121	0.017624	0.0112843	0.11833	150.312	119	0.0276105	0.00182898	0.00210291	0.386196	0.0136652	0.0176234	0.438103	-0.00138243	0.0245999	0.955279	No	Fail	Pass
19311_15	CRYGS	Hypothyroidism	Inverse variance weighted	121	0.0172713	0.0110676	0.118635	138.403	119	0.107884	0.00320015	0.00206206	0.123337	0.00123943	0.0176517	0.944022	-0.0163702	0.02431	0.502003	No	True	Pass
8060_7	NRG2	Hypothyroidism	Inverse variance weighted	121	0.0181304	0.0116256	0.118871	152.941	119	0.0195881	0.00335229	0.00215872	0.123102	0.00181779	0.0172858	0.916248	-0.0167444	0.0252575	0.508644	No	Fail	Pass
8931_124	G0S2	Hypothyroidism	Inverse variance weighted	121	0.0153081	0.00981915	0.118995	118.663	119	0.491461	0.00110023	0.00183619	0.550184	0.0012693	0.0178746	0.943389	0.0040927	0.0211367	0.846796	No	True	Pass
5613_75	LAT2	Hypothyroidism	Inverse variance weighted	121	0.0179091	0.0114902	0.119081	149.485	119	0.0306627	0.00371493	0.00211906	0.0821595	0.018364	0.0173773	0.29061	-0.0206804	0.0247854	0.40574	No	Fail	Pass
14634_13	LHCGR	Hypothyroidism	Inverse variance weighted	121	0.0167088	0.0107207	0.1191	134.419	119	0.158152	0.00155862	0.00198568	0.434054	0.0191098	0.0178741	0.285009	0.000455908	0.0233248	0.984438	No	True	Pass
9412_52	ACVR2B	Hypothyroidism	Inverse variance weighted	121	0.0171123	0.0109862	0.119324	134.795	119	0.15279	0.00389922	0.00203122	0.0572972	-0.00796272	0.0165061	0.629514	-0.0236114	0.0238348	0.323877	No	True	Pass
5383_14	TNFRSF13C	Hypothyroidism	Inverse variance weighted	121	0.0169619	0.0109016	0.11973	138.831	119	0.103309	0.000503319	0.00204087	0.805627	0.0183742	0.017156	0.284166	0.011724	0.0238926	0.624544	No	True	Pass
6941_11	SUMF1	Hypothyroidism	Inverse variance weighted	121	-0.0208005	0.0133689	0.119734	178.637	119	0.000333821	0.00601011	0.00244377	0.0153563	-0.0262158	0.021287	0.21812	-0.0833272	0.0285988	0.00426804	No	Fail	Fail
11254_13	PAPLN	Hypothyroidism	Inverse variance weighted	121	0.0184966	0.0118925	0.119872	161.655	119	0.0056686	0.00332068	0.00221018	0.135629	0.00543841	0.0170895	0.750309	-0.0160813	0.0258771	0.535492	No	Fail	Pass
14149_9	IL36B	Hypothyroidism	Inverse variance weighted	121	0.0181231	0.0116524	0.119873	145.032	119	0.0525632	0.00541737	0.00212356	0.0120071	0.014446	0.01786	0.418602	-0.0383277	0.0248893	0.126234	No	True	Fail
17170_15	CALCB	Hypothyroidism	Inverse variance weighted	121	0.0163306	0.0105062	0.120093	128.172	119	0.266683	-0.000977945	0.00195894	0.618546	0.0208736	0.0200122	0.296928	0.0265228	0.022976	0.250661	No	True	Pass
15295_81	IGF2	Hypothyroidism	Inverse variance weighted	121	-0.0168631	0.0108512	0.120174	138.154	119	0.110617	-0.000263403	0.00203719	0.897341	-0.0151796	0.0169644	0.370898	-0.0141186	0.0238595	0.555147	No	True	Pass
6291_55	CLSTN3	Hypothyroidism	Inverse variance weighted	121	0.0197183	0.0126918	0.120273	187.388	119	6.39941e-05	0.00128802	0.00235131	0.584862	-0.000225724	0.0186876	0.990363	0.00630434	0.0275982	0.819702	No	Fail	Pass
15480_2	VNN2	Hypothyroidism	Inverse variance weighted	121	0.0210585	0.0135617	0.120473	197.853	119	7.61627e-06	0.00362372	0.00249799	0.149507	0.000617852	0.0180285	0.972661	-0.0170851	0.0295571	0.564332	No	Fail	Pass
3000_66	MBL2	Hypothyroidism	Inverse variance weighted	121	-0.0170302	0.0109723	0.120638	170.333	119	0.00142276	0.00432906	0.00201143	0.0333985	-0.0205121	0.0157611	0.193108	-0.0621567	0.0235899	0.00953644	No	Fail	Fail
8485_7	KEAP1	Hypothyroidism	Inverse variance weighted	121	0.0166984	0.01076	0.120685	134.526	119	0.156621	0.00102883	0.00201364	0.610344	0.0206563	0.0172414	0.230892	0.00599514	0.0235655	0.799623	No	True	Pass
17812_2	PTP4A1	Hypothyroidism	Inverse variance weighted	121	0.0168532	0.0108618	0.120755	133.709	119	0.16864	0.00253054	0.00202176	0.213151	0.0163531	0.0166911	0.327211	-0.00953149	0.023702	0.688304	No	True	Pass
5301_7	CCL11	Hypothyroidism	Inverse variance weighted	121	-0.0161974	0.0104431	0.120899	115.029	119	0.585886	0.00301362	0.00194889	0.124681	-0.0223403	0.0175956	0.204207	-0.0476574	0.0228687	0.0393042	No	True	Pass
12599_10	FERMT3	Hypothyroidism	Inverse variance weighted	121	-0.0161077	0.0103869	0.120957	118.448	119	0.497045	-1.43316e-05	0.00193609	0.994106	-0.023939	0.0165744	0.148644	-0.0159585	0.0226795	0.483024	No	True	Pass
12357_41	SNAP29	Hypothyroidism	Inverse variance weighted	121	0.0173694	0.0112106	0.121291	145.384	119	0.0504531	0.0030515	0.00207944	0.144888	-0.00162755	0.0175663	0.92618	-0.0144969	0.0244138	0.553772	No	True	Pass
17819_30	FAHD1	Hypothyroidism	Inverse variance weighted	121	0.021931	0.014157	0.121352	215.449	119	1.51752e-07	0.00458957	0.00261933	0.0823163	0.0115826	0.0176638	0.512002	-0.0258359	0.0306626	0.40115	No	Fail	Pass
4136_40	IL17D	Hypothyroidism	Inverse variance weighted	121	0.0205829	0.0132874	0.121368	179.87	119	0.0002665	0.00842021	0.00235743	0.000512777	-0.000125419	0.0204421	0.995105	-0.0675046	0.0277312	0.016408	No	Fail	Fail
12394_53	C16orf54	Hypothyroidism	Inverse variance weighted	121	0.0177971	0.0114938	0.121526	155.779	119	0.0133058	0.00117707	0.00214495	0.584197	-0.00419072	0.0174997	0.810738	0.00553554	0.0251423	0.826117	No	Fail	Pass
12963_1	GPR107	Hypothyroidism	Inverse variance weighted	121	0.0162664	0.010511	0.121727	130.725	119	0.217911	-0.000180545	0.00196812	0.927063	0.0155556	0.0174034	0.371414	0.0181491	0.0230779	0.433181	No	True	Pass
9170_24	IL17A	Hypothyroidism	Inverse variance weighted	121	0.0184366	0.0119301	0.122251	158.373	119	0.00920776	0.00351616	0.00219645	0.112064	0.0147275	0.017472	0.399273	-0.0183118	0.0258353	0.479841	No	Fail	Pass
11381_56	PRPS1	Hypothyroidism	Inverse variance weighted	121	0.0182856	0.0118382	0.122437	160.493	119	0.00674702	0.00140701	0.00222738	0.5288	0.0114063	0.0178334	0.522431	0.0035959	0.0261079	0.890685	No	Fail	Pass
2828_82	SPINT1	Hypothyroidism	Inverse variance weighted	121	-0.0207607	0.0134553	0.122845	191.548	119	2.7995e-05	5.69381e-05	0.00252173	0.982024	-0.0178608	0.0196306	0.362905	-0.0213579	0.0297012	0.473493	No	Fail	Pass
2616_23	ERBB2	Hypothyroidism	Inverse variance weighted	121	0.0177016	0.0114751	0.122924	151.758	119	0.0229011	0.00207977	0.0021478	0.334845	0.0136354	0.0167153	0.414647	-0.0040715	0.0252454	0.872149	No	Fail	Pass
18273_14	GAGE2D	Hypothyroidism	Inverse variance weighted	121	0.0155498	0.0100916	0.123349	113.839	119	0.616431	0.00217397	0.00187154	0.247726	-0.00128644	0.0164702	0.937743	-0.00686132	0.0217733	0.753219	No	True	Pass
11231_12	FDX1L	Hypothyroidism	Inverse variance weighted	121	0.0167179	0.010851	0.123396	142.685	119	0.0685901	0.000640736	0.00203524	0.753449	0.0108625	0.0163632	0.506793	0.0100218	0.0238962	0.675689	No	True	Pass
9075_121	KIAA1024	Hypothyroidism	Inverse variance weighted	121	0.017204	0.0111696	0.1235	145.702	119	0.0486074	0.00132727	0.00209971	0.528522	0.0101638	0.0169493	0.548736	0.00338405	0.0245637	0.890658	No	Fail	Pass
13589_10	APBB3	Hypothyroidism	Inverse variance weighted	121	0.0173642	0.0112754	0.123559	146.208	119	0.0457841	0.00175834	0.00210768	0.40581	0.0108291	0.0182274	0.552439	-0.00100132	0.0247405	0.967784	No	Fail	Pass
11449_22	CAPZA1	Hypothyroidism	Inverse variance weighted	121	-0.0152226	0.00989051	0.123778	110.74	119	0.693168	-0.00114097	0.00181163	0.530033	-0.0186582	0.0166567	0.262646	-0.00374729	0.0207319	0.856871	No	True	Pass
13577_25	U2AF2	Hypothyroidism	Inverse variance weighted	121	0.0154284	0.0100298	0.123985	118.988	119	0.483071	-0.00246128	0.0018704	0.190734	0.0281391	0.0170002	0.0978791	0.0410844	0.0219116	0.0632437	No	True	Pass
6526_77	OBP2A	Hypothyroidism	Inverse variance weighted	121	0.0173046	0.0112647	0.124494	151.256	119	0.0244518	0.0018402	0.00209323	0.381107	0.00480856	0.0169163	0.776214	-0.00145371	0.0241335	0.952068	No	Fail	Pass
6966_144	STX1B	Hypothyroidism	Inverse variance weighted	121	0.0187099	0.0121844	0.124648	169.024	119	0.0017684	0.00249454	0.00227063	0.274155	0.0109265	0.0175783	0.534209	-0.00730736	0.0266278	0.784233	No	Fail	Pass
10948_14	PLD3	Hypothyroidism	Inverse variance weighted	121	0.0168875	0.0110042	0.124874	137.047	119	0.123401	0.00139564	0.00205638	0.498654	0.0233043	0.0179364	0.19385	0.0022556	0.0242164	0.925946	No	True	Pass
11462_8	RBFOX2	Hypothyroidism	Inverse variance weighted	121	0.01799	0.0117339	0.125236	155.947	119	0.0129971	0.0044374	0.00215737	0.0418862	0.00060855	0.0169198	0.971309	-0.028279	0.0253003	0.265932	No	Fail	Fail
15591_28	GPX1	Hypothyroidism	Inverse variance weighted	20	0.0388637	0.0253621	0.125436	19.9766	18	0.334138	0.00346408	0.00470385	0.470957	0.0291123	0.0354043	0.410917	0.00649807	0.0508983	0.899827	No	True	Pass
12442_4	RHOD	Hypothyroidism	Inverse variance weighted	121	0.0176095	0.0114975	0.125623	157.721	119	0.0101129	0.000262039	0.00215474	0.903412	0.0238022	0.0181111	0.188768	0.0148775	0.0252577	0.556958	No	Fail	Pass
14076_74	CST4	Hypothyroidism	Inverse variance weighted	121	0.0176802	0.0115458	0.125691	146.167	119	0.0460055	-0.0006948	0.00216226	0.748523	0.0114161	0.0171937	0.506708	0.0249251	0.0253507	0.327497	No	Fail	Pass
6448_36	SEMA3C	Hypothyroidism	Inverse variance weighted	121	0.0204882	0.0134059	0.126438	193.069	119	2.05543e-05	0.0025266	0.00250688	0.315564	-0.00206111	0.018346	0.910549	-0.0057954	0.029322	0.843659	No	Fail	Pass
10961_15	RARRES3	Hypothyroidism	Inverse variance weighted	121	0.0159192	0.0104183	0.126509	123.105	119	0.379718	0.00107648	0.00195715	0.583333	0.00517741	0.0170222	0.76101	0.00464285	0.0230106	0.840441	No	True	Pass
9541_15	B3GALT1	Hypothyroidism	Inverse variance weighted	121	0.0192382	0.0126001	0.126804	176.848	119	0.000460847	0.0043609	0.00232234	0.0628564	-0.0126305	0.0174834	0.47003	-0.0261575	0.0272014	0.338189	No	Fail	Pass
19111_10	UBE2M	Hypothyroidism	Inverse variance weighted	121	-0.0229748	0.0150488	0.12684	243.538	119	1.39013e-10	0.00747592	0.00273313	0.00718627	-0.0106432	0.0186673	0.568572	-0.100799	0.0320056	0.00206896	No	Fail	Fail
12830_4	SAP18	Hypothyroidism	Inverse variance weighted	121	0.017895	0.0117409	0.127469	154.318	119	0.0162701	0.00496312	0.00214979	0.0226885	-0.0153704	0.0179619	0.392151	-0.0336597	0.0251341	0.183056	No	Fail	Fail
2871_73	RAD51	Hypothyroidism	Inverse variance weighted	121	-0.0206485	0.0135488	0.127505	195.129	119	1.3459e-05	0.00652801	0.0024626	0.0091212	-0.029858	0.0195034	0.125791	-0.0886829	0.0288701	0.00263753	No	Fail	Fail
9576_58	MNX1	Hypothyroidism	Inverse variance weighted	121	0.018339	0.0120363	0.127599	172.366	119	0.00100895	0.00425558	0.00220405	0.0558869	0.00284313	0.0182113	0.875939	-0.0249653	0.0253905	0.327477	No	Fail	Pass
6378_2	C5orf38	Hypothyroidism	Inverse variance weighted	121	0.0203563	0.0133708	0.127896	169.355	119	0.00167438	0.00654293	0.00244586	0.00852231	0.00920679	0.0192103	0.631751	-0.0475475	0.0285373	0.0983137	No	Fail	Fail
12793_4	PIWIL1	Hypothyroidism	Inverse variance weighted	121	0.0172778	0.0113578	0.128202	152.39	119	0.0210759	0.00215417	0.00211686	0.310921	0.0105654	0.0165588	0.52344	-0.00518121	0.0248204	0.835001	No	Fail	Pass
6240_70	RSPO1	Hypothyroidism	Inverse variance weighted	121	0.016628	0.0109307	0.128205	136.506	119	0.130047	0.00267724	0.00203537	0.190918	0.0090724	0.0166162	0.585068	-0.0112577	0.023837	0.637592	No	True	Pass
9445_44	C19orf18	Hypothyroidism	Inverse variance weighted	121	0.0173275	0.0113949	0.128353	149.947	119	0.0289236	0.0039382	0.00210178	0.0634181	0.00772645	0.0173595	0.656259	-0.0237164	0.0246374	0.33769	No	Fail	Pass
4272_46	GPI	Hypothyroidism	Inverse variance weighted	121	-0.0156036	0.010263	0.128417	110.038	119	0.709751	0.00182437	0.00191256	0.342073	-0.0166663	0.0168484	0.322569	-0.034656	0.0224559	0.125414	No	True	Pass
19255_124	NXT2	Hypothyroidism	Inverse variance weighted	121	0.0171261	0.0112672	0.128512	149.017	119	0.0325171	0.00210832	0.002106	0.318808	0.00962887	0.0182031	0.596828	-0.0048473	0.0246721	0.844578	No	Fail	Pass
5023_23	ADSL	Hypothyroidism	Inverse variance weighted	121	-0.0153704	0.0101124	0.128519	124.566	119	0.345173	0.000555512	0.00189669	0.77012	-0.0166569	0.0173838	0.337969	-0.0211406	0.0221624	0.342071	No	True	Pass
8003_57	LGI3	Hypothyroidism	Inverse variance weighted	121	0.0173557	0.011419	0.128536	152.33	119	0.0212441	0.00268399	0.00212151	0.208296	0.00188901	0.0173495	0.913298	-0.0105156	0.0248008	0.672329	No	Fail	Pass
13499_30	F8	Hypothyroidism	Inverse variance weighted	121	0.0180659	0.011887	0.128561	154.845	119	0.0151396	-0.000516162	0.00222563	0.817	0.0231962	0.0186599	0.21383	0.0234409	0.0260684	0.370358	No	Fail	Pass
19335_2	HN1	Hypothyroidism	Inverse variance weighted	121	0.0170824	0.0112483	0.128848	140.157	119	0.0900766	0.000688906	0.00210661	0.744226	0.00594733	0.0176567	0.736244	0.00988163	0.024745	0.69036	No	True	Pass
11334_7	LILRB3	Hypothyroidism	Inverse variance weighted	121	0.0163184	0.010755	0.129193	132.951	119	0.180344	0.00239126	0.00200518	0.235421	0.000502825	0.0168481	0.976191	-0.0086479	0.0235277	0.713853	No	True	Pass
13421_17	TMEM167B	Hypothyroidism	Inverse variance weighted	121	0.0182644	0.012038	0.129209	166.696	119	0.00258325	0.00248497	0.00223842	0.269173	0.021352	0.0174091	0.220016	-0.0075487	0.0261779	0.773572	No	Fail	Pass
5602_62	RNASE10	Hypothyroidism	Inverse variance weighted	121	0.0169375	0.0111648	0.129254	139.269	119	0.0987853	0.00424612	0.00205088	0.0405791	0.00916508	0.0178905	0.608449	-0.0274408	0.0240994	0.257136	No	True	Fail
14120_2	RNF43	Hypothyroidism	Inverse variance weighted	121	0.0193832	0.012777	0.129257	177.93	119	0.000379456	0.00452067	0.00236026	0.05785	0.0177207	0.0173971	0.308393	-0.0275113	0.0275528	0.320065	No	Fail	Pass
11196_31	COL6A3	Hypothyroidism	Inverse variance weighted	121	0.0193008	0.0127229	0.129263	171.202	119	0.00122942	0.00360012	0.00235981	0.129763	0.00311456	0.0182804	0.864714	-0.0183209	0.027717	0.509891	No	Fail	Pass
5825_49	IFNGR1	Hypothyroidism	Inverse variance weighted	121	0.0177964	0.0117324	0.129302	154.278	119	0.0163608	0.000569354	0.00221053	0.797188	0.0355683	0.0178757	0.0466176	0.0117529	0.0262545	0.655218	No	Fail	Pass
18268_5	GAGE2A	Hypothyroidism	Inverse variance weighted	121	0.0157727	0.0104018	0.129435	126.675	119	0.297983	0.000640894	0.00194876	0.74283	0.0189717	0.0186876	0.310008	0.00911121	0.022788	0.690002	No	True	Pass
14747_9	CRLF1	Hypothyroidism	Inverse variance weighted	121	0.0156532	0.0103305	0.129712	120.102	119	0.45445	-0.000367888	0.00192697	0.848918	0.0218675	0.0166069	0.187916	0.0194996	0.02266	0.391229	No	True	Pass
9969_8	SLC22A16	Hypothyroidism	Inverse variance weighted	121	-0.0209666	0.0138382	0.12974	194.299	119	1.59729e-05	0.00707535	0.0025148	0.00573541	-0.00909125	0.0182348	0.618085	-0.0943902	0.0293618	0.00168097	No	Fail	Fail
15615_8	LILRB3	Hypothyroidism	Inverse variance weighted	121	0.0146835	0.00969602	0.129929	101.433	119	0.876227	0.00218029	0.00179911	0.227963	0.000486164	0.0148366	0.97386	-0.00803009	0.0211021	0.704226	No	True	Pass
5764_4	GALNT2	Hypothyroidism	Inverse variance weighted	121	0.0173075	0.011436	0.130173	150.436	119	0.0271752	-4.5614e-05	0.00214851	0.983097	0.00897527	0.0181072	0.620124	0.0177868	0.0253297	0.483919	No	Fail	Pass
12764_3	ELMO1	Hypothyroidism	Inverse variance weighted	121	0.0165087	0.0109094	0.130216	142.249	119	0.0719679	-0.000404127	0.00204076	0.843362	0.025884	0.0164986	0.116681	0.0206961	0.0238141	0.386559	No	True	Pass
6586_19	ADAM11	Hypothyroidism	Inverse variance weighted	121	0.0164754	0.0108976	0.130577	117.33	119	0.526113	0.00759826	0.00193366	0.000143335	0.00535406	0.018413	0.771223	-0.0627246	0.0226622	0.00654664	No	True	Fail
7825_7	ABHD12	Hypothyroidism	Inverse variance weighted	121	0.0181093	0.0119811	0.130664	163.653	119	0.00417576	0.00246839	0.00223022	0.270616	0.00562127	0.0171421	0.742971	-0.0075508	0.0260918	0.772784	No	Fail	Pass
10036_201	ZHX3	Hypothyroidism	Inverse variance weighted	121	-0.0227892	0.0150802	0.130736	226.672	119	1.0259e-08	0.00887054	0.00271255	0.00140596	-0.0134228	0.0191945	0.484363	-0.116028	0.0319895	0.000423395	No	Fail	Fail
9955_40	RNF148	Hypothyroidism	Inverse variance weighted	121	0.017785	0.0117727	0.130865	154.215	119	0.0165011	0.00515509	0.00215808	0.0184782	0.00297486	0.0174901	0.864941	-0.0360529	0.0253246	0.157169	No	Fail	Fail
19563_3	SEZ6L	Hypothyroidism	Inverse variance weighted	121	0.0194407	0.012869	0.130876	175.516	119	0.00058381	0.00106943	0.00240754	0.657705	0.000614511	0.0184419	0.973418	0.00829234	0.0282244	0.769422	No	Fail	Pass
10606_34	TOR1AIP1	Hypothyroidism	Inverse variance weighted	121	0.0186889	0.0123768	0.131045	177.755	119	0.000391602	0.0016468	0.00231361	0.477989	0.0217945	0.0180884	0.228247	0.00158614	0.0270398	0.953322	No	Fail	Pass
9074_6	FAXDC2	Hypothyroidism	Inverse variance weighted	121	0.0181996	0.0120567	0.131172	162.954	119	0.00465083	0.00372877	0.0022214	0.0958597	0.0158683	0.0183021	0.385931	-0.0208386	0.0261548	0.42719	No	Fail	Pass
5437_63	FABP3	Hypothyroidism	Inverse variance weighted	121	0.0190172	0.0126008	0.131248	168.256	119	0.00200622	0.00308881	0.00234516	0.190335	0.0129771	0.0186164	0.485753	-0.0132273	0.0275164	0.631608	No	Fail	Pass
10940_25	SRL	Hypothyroidism	Inverse variance weighted	121	0.0192228	0.0127561	0.131825	172.775	119	0.000940626	0.00413843	0.00236026	0.0821113	-0.00420871	0.0180882	0.816012	-0.0238023	0.0276059	0.390301	No	Fail	Pass
4991_12	GPC5	Hypothyroidism	Inverse variance weighted	121	0.0156263	0.0103746	0.132013	123.916	119	0.360364	0.00349193	0.00192356	0.0719884	-0.00159558	0.0177886	0.928528	-0.020419	0.0223577	0.362938	No	True	Pass
9266_1	TREM1	Hypothyroidism	Inverse variance weighted	121	0.0181854	0.0120783	0.132164	156.639	119	0.0117937	-0.00125233	0.00225233	0.579244	-0.00837921	0.0176425	0.634827	0.0312128	0.0263759	0.239017	No	Fail	Pass
13613_23	AK5	Hypothyroidism	Inverse variance weighted	121	0.0176785	0.0117427	0.1322	162.708	119	0.00482986	0.00151273	0.00219127	0.491323	0.0159753	0.0170323	0.348274	0.00190057	0.0257071	0.941189	No	Fail	Pass
19153_53	MPPED2	Hypothyroidism	Inverse variance weighted	121	0.0183099	0.0121671	0.132357	162.631	119	0.00488723	0.00427098	0.00226279	0.0615315	-0.00204326	0.0185593	0.912335	-0.0263039	0.0265261	0.323393	No	Fail	Pass
10546_2	TSPEAR	Hypothyroidism	Inverse variance weighted	121	0.017748	0.0118002	0.13257	158.878	119	0.00855785	0.00375589	0.00217081	0.0861902	0.0155665	0.0168119	0.354485	-0.0211646	0.0253533	0.405511	No	Fail	Pass
9321_400	NMB	Hypothyroidism	Inverse variance weighted	121	0.0186286	0.0123882	0.13265	170.413	119	0.00140395	0.00108733	0.0023004	0.637316	0.0111408	0.0183887	0.544615	0.00725779	0.0270775	0.789135	No	Fail	Pass
2579_17	MMP9	Hypothyroidism	Inverse variance weighted	121	0.0196356	0.0130767	0.133208	175.623	119	0.000572853	-0.000433238	0.00247034	0.861083	0.0143054	0.0206621	0.488718	0.0241484	0.0288883	0.404874	No	Fail	Pass
9099_19	SYT5	Hypothyroidism	Inverse variance weighted	121	0.0172405	0.0114936	0.133613	155.067	119	0.0146845	0.000821219	0.00215345	0.703624	0.00321748	0.0175356	0.854419	0.00869539	0.0252021	0.730683	No	Fail	Pass
5134_52	HAVCR2	Hypothyroidism	Inverse variance weighted	121	0.0191052	0.0127539	0.134136	190.313	119	3.58789e-05	0.00293052	0.00237428	0.219531	0.0147145	0.017385	0.397333	-0.0113816	0.0277858	0.682822	No	Fail	Pass
8484_24	LEP	Hypothyroidism	Inverse variance weighted	121	0.0173288	0.0115755	0.134386	134.078	119	0.163127	0.00317668	0.00215025	0.142222	0.0176587	0.0201883	0.381738	-0.015798	0.0252086	0.532063	No	True	Pass
11402_17	KMT2C	Hypothyroidism	Inverse variance weighted	121	0.0171194	0.0114401	0.13454	155.453	119	0.0139208	0.00194099	0.00212833	0.363626	0.00958824	0.0175388	0.584593	-0.00294734	0.0248037	0.905613	No	Fail	Pass
10580_14	SFTA2	Hypothyroidism	Inverse variance weighted	121	0.0173085	0.0115726	0.134746	153.292	119	0.0186908	0.00403832	0.00213726	0.0612604	0.0166561	0.016873	0.32357	-0.024799	0.0250548	0.324286	No	Fail	Pass
12454_105	NTMT1	Hypothyroidism	Inverse variance weighted	121	0.0174624	0.0116759	0.134761	160.554	119	0.0066857	0.00179266	0.00219689	0.416132	0.00337544	0.0180818	0.851915	-0.00126403	0.0257559	0.96094	No	Fail	Pass
9237_54	ACP2	Hypothyroidism	Inverse variance weighted	121	0.0145929	0.00975741	0.134766	95.7908	119	0.941927	-0.000502311	0.00180105	0.780807	0.0129645	0.0163813	0.428696	0.0195728	0.0203477	0.338043	No	True	Pass
6530_63	PROL1	Hypothyroidism	Inverse variance weighted	121	0.0156975	0.0105008	0.134944	122.35	119	0.3981	0.00315566	0.00194757	0.107813	-0.0014067	0.0177889	0.936971	-0.0171771	0.0228132	0.452969	No	True	Pass
2743_5	SHH	Hypothyroidism	Inverse variance weighted	121	-0.0160113	0.010717	0.135175	108.055	119	0.754561	0.00132847	0.00198791	0.505253	-0.0329631	0.0173901	0.0580244	-0.0298587	0.0233285	0.203063	No	True	Pass
2913_1	CCL23	Hypothyroidism	Inverse variance weighted	121	0.0181322	0.0121466	0.135496	154.275	119	0.0163673	-0.000398741	0.00227596	0.861223	0.0265622	0.0178365	0.136432	0.0222933	0.0266992	0.405403	No	Fail	Pass
2950_57	IGFBP4	Hypothyroidism	Inverse variance weighted	121	0.0158181	0.0106168	0.136248	124.548	119	0.345599	0.00285471	0.00197313	0.150584	0.0112679	0.016779	0.501872	-0.0139753	0.0231465	0.547141	No	True	Pass
13553_4	DCUN1D3	Hypothyroidism	Inverse variance weighted	121	0.0163682	0.0109865	0.136265	139.153	119	0.0999657	0.00234128	0.00204269	0.254023	0.00240811	0.0167273	0.88553	-0.00784003	0.0238009	0.742432	No	True	Pass
12867_40	DYNLT3	Hypothyroidism	Inverse variance weighted	121	0.0166147	0.0111526	0.136289	142.959	119	0.0665324	0.0037348	0.0020583	0.072119	0.0237534	0.0167238	0.15551	-0.0222991	0.0241242	0.357177	No	True	Pass
17699_43	TIMELESS	Hypothyroidism	Inverse variance weighted	121	0.0167982	0.0112777	0.136354	143.574	119	0.0621065	-0.0019739	0.00209234	0.347391	0.0371591	0.0176936	0.0357164	0.0374006	0.0245811	0.130782	No	True	Pass
4318_12	PTPN6	Hypothyroidism	Inverse variance weighted	121	-0.0153199	0.0102948	0.136718	118.269	119	0.501695	0.00126064	0.00192692	0.514229	-0.0246718	0.0167103	0.139825	-0.0284199	0.0225151	0.209324	No	True	Pass
16907_3	CADM2	Hypothyroidism	Inverse variance weighted	121	0.0185175	0.0124476	0.136845	172.869	119	0.000925482	0.000300228	0.00233665	0.897981	0.00861602	0.0176214	0.624875	0.0153728	0.0274816	0.57695	No	Fail	Pass
6904_14	LRRTM2	Hypothyroidism	Inverse variance weighted	121	0.019145	0.0128694	0.136846	181.763	119	0.000187679	0.00126205	0.00240618	0.600903	0.00643483	0.0189751	0.73452	0.00600684	0.0281791	0.831562	No	Fail	Pass
11315_148	PPM1D	Hypothyroidism	Inverse variance weighted	121	0.0173342	0.0116703	0.137458	145.096	119	0.05217	0.00668626	0.00209859	0.00184203	-0.00866803	0.0180571	0.631203	-0.0522456	0.0245658	0.035505	No	True	Fail
5751_14	LETMD1	Hypothyroidism	Inverse variance weighted	121	0.0157212	0.0105868	0.13755	129.286	119	0.244669	0.00329297	0.00195984	0.0955377	0.0101387	0.0170184	0.551344	-0.0186735	0.0230096	0.418668	No	True	Pass
8005_1	MXRA7	Hypothyroidism	Inverse variance weighted	121	0.0165165	0.0111274	0.137726	137.968	119	0.112686	0.00151566	0.00207684	0.466952	0.0089821	0.0168928	0.594926	0.000721747	0.0243457	0.976399	No	True	Pass
13388_57	PCSK1	Hypothyroidism	Inverse variance weighted	121	0.0171875	0.0115876	0.138002	160.811	119	0.00643462	0.00124878	0.00217305	0.566602	0.00434795	0.0173097	0.801671	0.00420416	0.025406	0.868848	No	Fail	Pass
15576_158	RNASE3	Hypothyroidism	Inverse variance weighted	121	0.0227987	0.0153802	0.138248	258.798	119	2.24624e-12	0.000775424	0.00287898	0.788135	-0.00647806	0.0188054	0.730486	0.0147136	0.0337566	0.663719	No	Fail	Pass
3314_74	GFRA1	Hypothyroidism	Inverse variance weighted	121	-0.0228647	0.0154287	0.138351	225.121	119	1.50137e-08	0.0112845	0.00269757	5.52622e-05	-0.0080418	0.0193687	0.677999	-0.140633	0.031652	2.00001e-05	No	Fail	Fail
5478_50	FOLH1	Hypothyroidism	Inverse variance weighted	121	0.0170166	0.0114847	0.138428	141.788	119	0.0756794	0.00225838	0.00214117	0.293682	0.0112989	0.0184388	0.540022	-0.00649126	0.0250704	0.796143	No	True	Pass
3366_51	ECM1	Hypothyroidism	Inverse variance weighted	121	-0.017114	0.0115642	0.138895	170.044	119	0.0014932	0.00422153	0.00216381	0.0534113	-0.0123445	0.0170316	0.468573	-0.0609471	0.0252083	0.0171338	No	Fail	Pass
4480_59	C3	Hypothyroidism	Inverse variance weighted	121	-0.0171246	0.0115728	0.138946	143.481	119	0.062758	0.0043571	0.00212789	0.0427985	-0.0194753	0.0174819	0.265268	-0.0624458	0.024907	0.0135189	No	True	Fail
16293_1	GHRH	Hypothyroidism	Inverse variance weighted	121	0.0169512	0.0114608	0.139126	150.072	119	0.0284666	0.00199088	0.00212774	0.351332	0.00783853	0.0167368	0.63954	-0.00384612	0.0250104	0.878043	No	Fail	Pass
11571_75	KLRC3	Hypothyroidism	Inverse variance weighted	121	0.0153124	0.0103531	0.139134	116.852	119	0.538556	0.00283984	0.00192771	0.143345	0.0216238	0.0171116	0.206341	-0.0142976	0.0226092	0.528353	No	True	Pass
7995_16	VWC2L	Hypothyroidism	Inverse variance weighted	121	0.017216	0.0116447	0.13929	162.266	119	0.00516711	0.00324951	0.00214128	0.131778	0.0020636	0.0160005	0.89738	-0.016107	0.0248256	0.517713	No	Fail	Pass
18416_3	ARL9	Hypothyroidism	Inverse variance weighted	121	0.0171538	0.011611	0.139576	158.48	119	0.00906627	0.000820727	0.00217506	0.706597	0.0275288	0.0177568	0.121064	0.0085893	0.0255138	0.736971	No	Fail	Pass
10767_52	GPR64	Hypothyroidism	Inverse variance weighted	121	0.0162042	0.0109684	0.139581	143.823	119	0.0603806	0.000748002	0.00204839	0.715636	0.017673	0.0167165	0.290412	0.00842689	0.0239747	0.725842	No	True	Pass
3321_2	IL24	Hypothyroidism	Inverse variance weighted	121	0.0176888	0.0119736	0.139591	162.342	119	0.00510735	0.00442528	0.00220644	0.0471658	-0.0102451	0.0179096	0.56729	-0.028307	0.0258029	0.274836	No	Fail	Fail
11289_31	CSNK1D	Hypothyroidism	Inverse variance weighted	121	0.0163927	0.011101	0.13976	138.667	119	0.105038	0.00314114	0.00205118	0.12833	0.000663843	0.0171956	0.969205	-0.0164314	0.0241101	0.49687	No	True	Pass
13463_1	PXDN	Hypothyroidism	Inverse variance weighted	121	0.019235	0.0130283	0.139837	184.918	119	0.000103274	0.00164692	0.00244042	0.50108	0.0149926	0.0192996	0.437258	0.00209777	0.0285548	0.94156	No	Fail	Pass
15301_24	ACRV1	Hypothyroidism	Inverse variance weighted	121	0.0174495	0.0118242	0.140013	159.83	119	0.0074433	0.00359452	0.0021882	0.103088	-0.0018741	0.0166531	0.910397	-0.0203168	0.0258153	0.432843	No	Fail	Pass
5032_64	SSRP1	Hypothyroidism	Inverse variance weighted	121	0.0167889	0.0113819	0.140197	153.984	119	0.0170274	0.00226489	0.0021271	0.289132	0.00341694	0.0171103	0.841715	-0.00680168	0.0249051	0.785247	No	Fail	Pass
9402_18	DCBLD1	Hypothyroidism	Inverse variance weighted	121	0.0175658	0.0119197	0.140567	166.345	119	0.00273315	0.00112125	0.00223643	0.617045	0.0116002	0.0171112	0.497815	0.00588441	0.0261885	0.822602	No	Fail	Pass
5758_49	KLK9	Hypothyroidism	Inverse variance weighted	121	0.017374	0.0117919	0.140647	157.682	119	0.0101693	0.00383001	0.00218101	0.0816487	0.0129049	0.0171074	0.450641	-0.0226089	0.0255944	0.378827	No	Fail	Pass
3052_8	FASLG	Hypothyroidism	Inverse variance weighted	121	0.019692	0.0133695	0.140776	214.82	119	1.75716e-07	-0.000211017	0.0024853	0.932479	0.0110765	0.0190707	0.561366	0.0219044	0.0293122	0.456368	No	Fail	Pass
14206_28	APBB1	Hypothyroidism	Inverse variance weighted	121	0.0186103	0.0126388	0.140892	178.97	119	0.000314233	0.00287064	0.00235289	0.224859	0.0192611	0.0175052	0.271198	-0.011239	0.0275256	0.683781	No	Fail	Pass
13449_25	SF3B4	Hypothyroidism	Inverse variance weighted	121	0.016299	0.0110706	0.140945	139.154	119	0.0999548	0.000264778	0.00207139	0.898502	0.00628715	0.017215	0.714952	0.0134944	0.0245962	0.584282	No	True	Pass
19108_50	MECP2	Hypothyroidism	Inverse variance weighted	121	0.0179927	0.0122306	0.141257	170.951	119	0.00128255	0.00392993	0.00225943	0.0845602	0.0164843	0.017249	0.339239	-0.0229085	0.0264589	0.388335	No	Fail	Pass
13936_24	PGK2	Hypothyroidism	Inverse variance weighted	121	0.017801	0.0121022	0.141319	171.296	119	0.00121007	0.00141274	0.0022572	0.532592	0.0126765	0.0169668	0.454981	0.0031544	0.0263599	0.904949	No	Fail	Pass
9981_18	KIAA1467	Hypothyroidism	Inverse variance weighted	121	0.0163776	0.0111392	0.141487	141.739	119	0.0760871	0.0013312	0.00208076	0.523553	0.0132298	0.0176508	0.453538	0.00250531	0.0243898	0.918358	No	True	Pass
18395_5	ADPRH	Hypothyroidism	Inverse variance weighted	121	0.015198	0.0103382	0.141539	112.543	119	0.649121	0.00483543	0.00192528	0.013361	0.00925695	0.0178074	0.603176	-0.0353237	0.0226169	0.120984	No	True	Fail
7797_11	CCDC167	Hypothyroidism	Inverse variance weighted	121	0.0172511	0.0117427	0.141809	151.002	119	0.0252674	0.00563968	0.00214027	0.00953253	0.00434394	0.0172285	0.800935	-0.041583	0.025098	0.100189	No	Fail	Fail
15509_2	NAGLU	Hypothyroidism	Inverse variance weighted	121	0.0127921	0.00871367	0.14209	117.354	119	0.525477	0.000468016	0.0016318	0.774757	0.00822646	0.0146832	0.5753	0.0078758	0.0192291	0.682852	No	True	Pass
7147_35	WFDC8	Hypothyroidism	Inverse variance weighted	121	0.0177453	0.0121084	0.142773	158.775	119	0.00868585	0.00196668	0.00225954	0.38584	-0.0193315	0.0171343	0.259219	-0.00267097	0.026403	0.919592	No	Fail	Pass
8982_65	THBS3	Hypothyroidism	Inverse variance weighted	121	-0.0191817	0.0130894	0.142801	170.599	119	0.00136088	0.00533968	0.00240662	0.0284009	-0.0282479	0.0184243	0.125229	-0.0749327	0.0282363	0.00904745	No	Fail	Fail
14025_18	TNFRSF9	Hypothyroidism	Inverse variance weighted	121	0.0168016	0.011484	0.143454	147.079	119	0.0412533	0.00457019	0.00210948	0.032266	-0.00849125	0.0178934	0.635111	-0.0308211	0.0247209	0.214933	No	Fail	Fail
14124_6	EFNA2	Hypothyroidism	Inverse variance weighted	121	0.0177993	0.0121676	0.143509	163.658	119	0.00417232	0.000441573	0.00228113	0.846838	0.0241158	0.0183328	0.18836	0.0132097	0.0266722	0.621329	No	Fail	Pass
10560_1	ITM2C	Hypothyroidism	Inverse variance weighted	121	0.0146875	0.0100502	0.143903	109.583	119	0.720316	0.00158567	0.00188007	0.400692	0.0152856	0.01676	0.361754	-0.00179888	0.0219797	0.934909	No	True	Pass
18277_28	TRIAP1	Hypothyroidism	Inverse variance weighted	121	0.0164914	0.0112902	0.144102	139.707	119	0.0944089	0.00492614	0.00206638	0.0187091	0.0187075	0.0169094	0.268581	-0.0347185	0.0241685	0.153479	No	True	Fail
17680_12	EPHB1	Hypothyroidism	Inverse variance weighted	121	0.0180357	0.0123485	0.144137	173.034	119	0.000899619	-0.00279655	0.00230475	0.227384	0.0191871	0.0177397	0.279433	0.0472392	0.0270396	0.083211	No	Fail	Pass
19333_4	HNRNPK	Hypothyroidism	Inverse variance weighted	121	-0.0154877	0.0106044	0.144155	128.787	119	0.25439	0.00160683	0.00198458	0.419752	-0.027181	0.0162625	0.0946448	-0.0322637	0.0232828	0.168422	No	True	Pass
6321_65	PCDHGA10	Hypothyroidism	Inverse variance weighted	121	0.0165376	0.0113262	0.144257	150.049	119	0.0285513	-7.80395e-05	0.00212373	0.970749	0.026109	0.0170102	0.124807	0.0173517	0.0249038	0.487318	No	Fail	Pass
19147_6	LGALS13	Hypothyroidism	Inverse variance weighted	121	0.0175723	0.012036	0.144297	165.568	119	0.00309287	0.0023129	0.00224673	0.305355	0.0168356	0.0174447	0.334502	-0.00654094	0.0263333	0.804261	No	Fail	Pass
11247_20	NAGS	Hypothyroidism	Inverse variance weighted	121	0.0172412	0.0118116	0.144378	158.96	119	0.00845525	0.00194082	0.00221373	0.382407	0.0246994	0.0179306	0.168358	-0.00305207	0.0259916	0.906721	No	Fail	Pass
7786_83	CLEC2B	Hypothyroidism	Inverse variance weighted	121	0.0155833	0.0106804	0.144548	127.757	119	0.275166	0.00391635	0.00196739	0.0488131	0.0119903	0.0180618	0.506786	-0.0251341	0.0230154	0.277015	No	True	Fail
2645_54	PRKCZ	Hypothyroidism	Inverse variance weighted	121	0.0168528	0.0115659	0.145084	139.343	119	0.0980285	0.00444668	0.00216001	0.0417122	0.00567558	0.0184039	0.757786	-0.0311242	0.0259498	0.232755	No	True	Fail
14079_14	IL18R1	Hypothyroidism	Inverse variance weighted	121	0.01674	0.0114971	0.145387	155.182	119	0.0144525	0.00227591	0.00213506	0.288594	-0.00108252	0.0172915	0.950082	-0.00687619	0.0249572	0.783395	No	Fail	Pass
3363_31	CSK	Hypothyroidism	Inverse variance weighted	121	-0.0163748	0.0112489	0.14548	140.336	119	0.0884019	0.000942514	0.00207376	0.650301	-0.00470795	0.017772	0.79108	-0.0260585	0.0241112	0.281988	No	True	Pass
19224_5	EIF1AY	Hypothyroidism	Inverse variance weighted	121	-0.0161492	0.0110982	0.145638	136.844	119	0.125869	-0.000236878	0.00209023	0.909963	-0.0151554	0.0184105	0.410397	-0.0136846	0.0244369	0.576534	No	True	Pass
9735_44	CD96	Hypothyroidism	Inverse variance weighted	121	-0.0181254	0.0124635	0.145871	174.164	119	0.000739774	0.00566575	0.00227261	0.0140394	0.00606285	0.0200898	0.762814	-0.0772594	0.0266736	0.00449243	No	Fail	Fail
9002_36	SERPINA11	Hypothyroidism	Inverse variance weighted	121	-0.0173907	0.0119622	0.146002	151.034	119	0.0251625	0.00339261	0.00222512	0.12999	-0.0318955	0.0183758	0.0826103	-0.0526962	0.0260332	0.0451897	No	Fail	Pass
18904_23	CAMK4	Hypothyroidism	Inverse variance weighted	121	0.0165561	0.0113903	0.146077	151.72	119	0.0230177	0.00368996	0.00210824	0.0826514	-0.0149334	0.017242	0.386431	-0.0219378	0.0247234	0.376693	No	Fail	Pass
10043_31	BRD4	Hypothyroidism	Inverse variance weighted	121	0.0173093	0.0119195	0.14645	160.81	119	0.00643539	0.00353243	0.00220567	0.111913	0.0197163	0.0181863	0.278308	-0.0194747	0.0258415	0.452565	No	Fail	Pass
6276_16	FURIN	Hypothyroidism	Inverse variance weighted	121	-0.0162004	0.011171	0.146996	136.464	119	0.130571	0.00403445	0.00205653	0.0521236	-0.0347208	0.0169869	0.0409559	-0.058145	0.0240633	0.0171969	No	True	Pass
7732_45	VAMP4	Hypothyroidism	Inverse variance weighted	121	0.0163266	0.0112612	0.147109	146.867	119	0.0423176	0.00303957	0.00209091	0.148661	1.42716e-05	0.0174522	0.999348	-0.0145773	0.024033	0.545302	No	Fail	Pass
7935_26	LARGE	Hypothyroidism	Inverse variance weighted	121	0.0198952	0.0137296	0.147318	208.162	119	8.05887e-07	0.00208544	0.00256423	0.417683	0.0160845	0.0188491	0.393474	-0.00187344	0.0300913	0.950461	No	Fail	Pass
12737_12	PLS1	Hypothyroidism	Inverse variance weighted	121	0.0158456	0.0109401	0.147505	137.926	119	0.113161	-0.00113154	0.00203881	0.579936	0.0140529	0.0169394	0.406764	0.0277108	0.0240298	0.251144	No	True	Pass
5265_12	GRAP2	Hypothyroidism	Inverse variance weighted	121	0.0158937	0.0109822	0.147836	141.612	119	0.0771415	0.00262897	0.00203692	0.199324	0.00751752	0.0165843	0.650339	-0.0113406	0.0237739	0.634224	No	True	Pass
13738_8	INHBA	Hypothyroidism	Inverse variance weighted	121	-0.016113	0.0111377	0.14798	131.136	119	0.210611	0.00454456	0.00204282	0.0279905	-0.0229524	0.0179912	0.202042	-0.0633474	0.0238937	0.00911216	No	True	Fail
13473_55	ITPKA	Hypothyroidism	Inverse variance weighted	121	0.015995	0.0110581	0.148049	137.266	119	0.120795	0.00349033	0.00205372	0.0918351	-0.00673683	0.0182292	0.711708	-0.0203019	0.0240108	0.39951	No	True	Pass
12503_5	GPR68	Hypothyroidism	Inverse variance weighted	121	0.0163481	0.0113102	0.148339	135.022	119	0.149622	0.00583523	0.00205476	0.00530989	0.00724613	0.0182469	0.691283	-0.0445215	0.0240879	0.0670419	No	True	Fail
11591_43	PRC1	Hypothyroidism	Inverse variance weighted	121	0.0171267	0.0118499	0.148374	160.786	119	0.00645847	0.00379503	0.0021917	0.0859466	-0.00443829	0.0175043	0.799839	-0.0224682	0.0257102	0.383931	No	Fail	Pass
6912_6	EFHA2	Hypothyroidism	Inverse variance weighted	121	0.0170352	0.0117936	0.148614	156.9	119	0.0113674	0.00260907	0.00220511	0.239091	0.00143328	0.0173474	0.934152	-0.010525	0.0260996	0.687479	No	Fail	Pass
14034_22	TACSTD2	Hypothyroidism	Inverse variance weighted	121	0.0163182	0.0113014	0.148763	142.616	119	0.0691125	0.00450315	0.00207861	0.0322722	0.00888145	0.0170396	0.60221	-0.0305839	0.0243436	0.211452	No	True	Fail
8429_16	AXIN2	Hypothyroidism	Inverse variance weighted	121	0.017699	0.0122679	0.149103	156.708	119	0.0116804	0.00362707	0.00227019	0.112763	0.017461	0.0186566	0.349317	-0.0200846	0.0266054	0.451796	No	Fail	Pass
18387_7	ST13	Hypothyroidism	Inverse variance weighted	121	-0.0156815	0.0108701	0.149125	138.203	119	0.110069	0.00144773	0.00203345	0.477885	-0.0340049	0.0182026	0.061743	-0.0307646	0.0238216	0.199047	No	True	Pass
15692_300	NODAL	Hypothyroidism	Inverse variance weighted	121	0.0172119	0.011931	0.149127	157.659	119	0.0102038	0.00524739	0.00218099	0.017669	-0.0107213	0.0183237	0.558478	-0.0374895	0.0255695	0.145237	No	Fail	Fail
8074_32	TMEM70	Hypothyroidism	Inverse variance weighted	121	0.0187697	0.0130165	0.149303	185.496	119	9.24143e-05	-0.00452253	0.0024018	0.0621453	0.0389591	0.0182572	0.0328505	0.0658057	0.028105	0.0208732	No	Fail	Pass
11287_14	CYB5A	Hypothyroidism	Inverse variance weighted	121	0.0157058	0.0108964	0.149476	141.314	119	0.079663	0.00166016	0.00204655	0.418871	-0.00301965	0.0166848	0.856382	-0.00151219	0.023866	0.949585	No	True	Pass
9127_4	SLC26A5	Hypothyroidism	Inverse variance weighted	121	0.0153873	0.0106777	0.149567	135.869	119	0.1382	0.00241775	0.0019859	0.22584	0.00847589	0.0163005	0.603079	-0.00972452	0.0232166	0.676073	No	True	Pass
13578_98	ABLIM3	Hypothyroidism	Inverse variance weighted	121	0.0165921	0.0115141	0.149578	155.629	119	0.013585	0.00142807	0.00215097	0.508025	0.0112304	0.0181862	0.536889	0.00172971	0.0251857	0.945361	No	Fail	Pass
8983_7	GOLM1	Hypothyroidism	Inverse variance weighted	121	0.0156157	0.0108473	0.149981	131.778	119	0.199547	0.000535834	0.00203351	0.79262	0.00643986	0.018595	0.729101	0.0100041	0.0239191	0.67652	No	True	Pass
3077_66	F10	Hypothyroidism	Inverse variance weighted	121	0.0158315	0.0109993	0.150061	122.379	119	0.39739	0.00467435	0.00201822	0.0222654	0.0092517	0.0181693	0.610616	-0.0330225	0.0236996	0.166102	No	True	Fail
13468_5	NEURL4	Hypothyroidism	Inverse variance weighted	121	0.01752	0.0121835	0.150433	169.45	119	0.00164818	0.0038425	0.00225269	0.0906648	0.00856616	0.0179323	0.632868	-0.0224525	0.0263679	0.396199	No	Fail	Pass
[truncated: 3,470 more rows]

## Sheet: Table3
Table3	External validation between hypothyroidism and plasma proteins
[truncated: 79 more rows]

[truncated: 5 more sheets: Table4, Table5, Table6, Table7, Table8]
